# Supplementary material for: Mapping evolutionary paradigm of Oropouche virus driven by dinucleotide bias and context-dependent codon bias
Source: Virulence. 2025 Dec 4;16(1):2600128. doi: 10.1080/21505594.2025.2600128 (PMC12688272; doi:10.1080/21505594.2025.2600128)
Supplement: Table S3 Context dependent codon bias for three segments of OROV_.xls [file KVIR_A_2600128_SM9550.xls]

## Sheet: Glycoprotein_R value
Table S3 Context dependent codon bias for three segments of OROV
Strain	BeAn 208402	BeAn 208819	BeAn 626990	BeAr 19886	BeAr 136921	BeAr 366927	BeH 29086	BeH 29090	BeH 121923	BeH 385591	BeH 390242	BeH 532314	BeH 532422	BeH 532490	BeH 532500	BeH 543629	BeH 543760	BeH 543857	BeH 708717	PPS 522 H 669314	PPS 523 H 669315	TRVL9760	TVP-19249 GML-444672	TVP-19254 GML-480914	0200178W	BeH 355173	BeH 541140	BeH 707287	BeH 708139	BeH505764	FPI21318	ILMD_TF29	LET-882	OROV/EC/Esmeraldas/155/2016	OV/Homo sapiens/Haiti-1/2014	PMOH 682426	PMOH 682431	TVP-19259/IQT-7085	TVP-19260/MD-203	BeAn 626990	BeH 472433	BeH 498913	BeH 543100	BeH 389865	BeH 472435
AAA_A	0.680463	0.683936	0.684982	0.689494	0.67312	0.667355	0.705382	0.686338	0.662937	0.684939	0.668715	0.682246	0.683134	0.690212	0.678654	0.692935	0.691117	0.680908	0.661199	0.686331	0.675994	0.739757	0.768564	0.709099	0.785472	0.690014	0.675553	0.693388	0.679131	0.781147	0.800292	0.704891	0.794877	0.798185	0.704611	0.701136	0.693388	0.78703	0.790958	0.684982	0.672039	0.696577	0.698429	0.698429	0.697515
AAA_U	1.18486	1.16314	1.13554	1.15831	1.21839	1.18582	1.15271	1.19476	1.20933	1.18391	1.191	1.1635	1.20106	1.19016	1.17691	1.15569	1.17187	1.18582	1.22721	1.14717	1.1807	1.20652	1.17728	1.18585	1.23127	1.15872	1.18166	1.1807	1.18773	1.17835	1.26341	1.20984	1.20583	1.24837	1.17683	1.14309	1.17785	1.26545	1.2077	1.13554	1.16972	1.20106	1.1738	1.18486	1.14401
AAA_C	0.740317	0.800062	0.826978	0.808616	0.767444	0.763969	0.855216	0.751798	0.781217	0.767267	0.743666	0.776201	0.759448	0.767069	0.770487	0.808352	0.761527	0.776201	0.751586	0.784274	0.768254	0.704377	0.566667	0.715796	0.511013	0.745974	0.769369	0.732732	0.738165	0.587318	0.451634	0.703856	0.551079	0.479757	0.724291	0.761475	0.769369	0.514674	0.642325	0.826978	0.862734	0.800198	0.753977	0.701257	0.813163
AAA_G	1.54758	1.52612	1.53201	1.50633	1.48407	1.55337	1.44357	1.50193	1.50578	1.51599	1.55684	1.54374	1.49586	1.4963	1.5346	1.51267	1.52937	1.51411	1.50578	1.55298	1.54225	1.44296	1.54502	1.52486	1.47825	1.56428	1.54033	1.53651	1.55143	1.48672	1.44497	1.49044	1.46034	1.4576	1.52281	1.55726	1.51078	1.41194	1.40014	1.53201	1.47836	1.43886	1.51873	1.54565	1.51599
AAU_A	0.812466	0.806067	0.794107	0.799622	0.81102	0.78481	0.801353	0.803996	0.804024	0.796462	0.839391	0.84602	0.850422	0.821681	0.778079	0.801846	0.820564	0.807649	0.841042	0.80139	0.806594	0.816091	0.883363	0.822638	0.831183	0.81949	0.792965	0.799817	0.805542	0.890799	0.859928	0.834695	0.894008	0.852558	0.796119	0.812466	0.807649	0.868132	0.830634	0.794107	0.800826	0.776477	0.808707	0.808707	0.818418
AAU_U	1.1137	1.08292	1.16541	1.12743	1.08783	1.09913	1.09908	1.09908	1.1009	1.08902	1.09826	1.08292	1.0852	1.07585	1.11281	1.09738	1.05333	1.10727	1.09914	1.09472	1.10905	0.997254	1.023	1.09287	1.03624	1.07623	1.1173	1.12384	1.10905	0.849941	1.00619	0.979759	0.984359	1.00262	0.997247	1.11281	1.10638	0.995884	1.03048	1.16541	1.14956	1.09254	1.10816	1.10638	1.09825
AAU_C	1.11195	1.14554	1.02037	1.10827	1.14687	1.14086	1.14054	1.09036	1.10486	1.11979	1.05523	1.10302	1.14852	1.1364	1.14978	1.1364	1.15075	1.10302	1.13475	1.12263	1.09823	1.13733	0.883436	1.03259	1.06012	1.15576	1.1071	1.11449	1.10142	1.12013	1.13778	1.0773	1.04049	1.04899	1.02294	1.10871	1.09982	1.08493	1.07377	1.02037	1.08722	1.16294	1.1389	1.10142	1.07633
AAU_G	1.08931	1.12123	1.11907	1.09183	1.0971	1.13618	1.1052	1.14085	1.12773	1.14724	1.10975	1.07945	1.02506	1.10837	1.12165	1.1139	1.13194	1.11566	1.03652	1.12913	1.11983	1.23931	1.28767	1.17411	1.21311	1.09521	1.12584	1.09521	1.11983	1.33625	1.13814	1.28425	1.19115	1.23636	1.37646	1.09339	1.11983	1.18276	1.2101	1.11907	1.07483	1.14297	1.08079	1.11566	1.13194
AAC_A	1.39412	1.32438	1.37078	1.33735	1.32049	1.36641	1.3022	1.35614	1.38505	1.36906	1.39594	1.34469	1.31881	1.34512	1.38142	1.34248	1.29379	1.37781	1.34557	1.36283	1.37601	1.25535	1.41165	1.38597	1.40792	1.37961	1.3923	1.39503	1.37421	1.36471	1.46914	1.264	1.37062	1.42399	1.33748	1.36012	1.37781	1.41071	1.42681	1.37078	1.36808	1.33471	1.32872	1.41454	1.361
AAC_U	0.943806	0.961866	0.944278	0.986929	0.831004	0.901631	1.02308	0.869742	0.934409	0.920046	0.923263	0.911576	0.914517	0.931405	0.889068	0.930656	0.9875	0.8905	0.868866	0.898016	0.891936	1.14546	1.04218	0.930745	1.05121	0.8905	0.88177	0.903085	0.934409	1.05649	1.09339	0.957116	1.09722	1.06516	0.955584	0.878226	0.932154	1.07337	0.98338	0.944278	0.862167	0.860081	0.964191	0.868866	0.920786
AAC_C	0.932799	1.06172	0.954067	0.876876	1.17648	1.06956	0.961011	1.11411	0.985132	1.04797	0.955325	1.10044	1.0831	1.07327	1.07171	1.07327	1.07883	1.07327	1.09884	1.09145	1.0686	0.965941	1.02857	1.02597	0.927099	0.993711	1.0571	0.928738	0.995156	1.09741	0.799476	1.33639	0.931072	0.941496	1.17625	1.05864	0.993711	0.954961	1.0042	0.954067	1.09767	1.17085	0.98017	1.02035	1.06018
AAC_G	0.397948	0.389696	0.436197	0.499123	0.508258	0.399438	0.436732	0.441994	0.391574	0.388242	0.408152	0.401985	0.466667	0.392547	0.39206	0.394507	0.397948	0.392547	0.468402	0.39696	0.394015	0.323862	0.149921	0.343114	0.220808	0.457971	0.388725	0.463696	0.394015	0.15433	0.153035	0.282985	0.219988	0.150024	0.282634	0.454645	0.394015	0.16438	0.223363	0.436197	0.438889	0.440521	0.452386	0.402485	0.388242
AAG_A	1.21816	1.27064	1.25425	1.3232	1.26738	1.22456	1.30706	1.25376	1.26488	1.2382	1.24686	1.2485	1.24228	1.24472	1.22216	1.2301	1.22216	1.24605	1.28899	1.2485	1.24442	1.26951	1.24557	1.25764	1.23552	1.24768	1.27064	1.24605	1.23085	1.25293	1.21923	1.15946	1.20839	1.23227	1.23245	1.24523	1.28562	1.20918	1.27908	1.25425	1.35982	1.28933	1.26254	1.24472	1.25826
AAG_U	0.466488	0.466113	0.435269	0.431782	0.439536	0.466864	0.433866	0.442457	0.438473	0.470683	0.466113	0.466113	0.472201	0.475343	0.466113	0.470305	0.500211	0.466864	0.437414	0.464992	0.467617	0.337747	0.715224	0.480146	0.596791	0.466864	0.467994	0.467617	0.463121	0.609685	0.601005	0.439975	0.59583	0.59631	0.492231	0.466113	0.471062	0.59583	0.66999	0.435269	0.443888	0.447242	0.429694	0.475726	0.471062
AAG_C	1.26788	1.20751	1.25689	1.23943	1.19667	1.18675	1.20575	1.1597	1.20356	1.14338	1.20575	1.20575	1.13846	1.16814	1.204	1.21757	1.19704	1.20575	1.2158	1.21104	1.20051	1.30139	0.941177	1.19697	0.99074	1.20225	1.20225	1.20225	1.25204	1.16985	0.947832	1.24046	0.932799	0.992151	1.21179	1.204	1.15333	0.873107	0.840213	1.25689	1.0955	1.16793	1.24841	1.16645	1.15669
AAG_G	1.18483	1.13756	1.16884	1.05824	1.18905	1.24097	1.11939	1.24534	1.192	1.24846	1.18483	1.18189	1.23922	1.20679	1.23328	1.20093	1.18483	1.18336	1.14017	1.18189	1.18778	1.23759	1.02887	1.1399	1.18966	1.18336	1.13473	1.18336	1.17636	0.987104	1.25189	1.36589	1.29299	1.1956	1.17198	1.18927	1.14728	1.34188	1.12133	1.16884	1.09505	1.16297	1.17198	1.20679	1.19644
AUA_A	0.777327	0.78841	0.809792	0.86549	0.79798	0.7984	0.813719	0.77213	0.806361	0.81646	0.769023	0.798727	0.853286	0.80555	0.789444	0.794225	0.818745	0.777835	0.804037	0.779364	0.793706	0.782473	0.848834	0.784824	0.969694	0.774162	0.798025	0.777835	0.780536	0.841848	0.974715	0.789441	0.9823	0.966537	0.837634	0.794225	0.760926	0.940477	0.900475	0.809792	0.835645	0.778581	0.783603	0.783603	0.794744
AUA_U	1.24801	1.23949	1.22713	1.15142	1.256	1.24901	1.20951	1.25764	1.22562	1.247	1.2526	1.24515	1.20933	1.22023	1.24127	1.246	1.25663	1.26983	1.23306	1.26474	1.25103	1.23932	1.08986	1.22871	1.09361	1.26218	1.23868	1.25103	1.25866	1.30739	1.09912	1.17374	1.08584	1.07144	1.21437	1.247	1.26881	1.14493	1.16367	1.22713	1.24238	1.27419	1.23668	1.25562	1.26881
AUA_C	0.942222	0.936545	0.907692	0.926511	0.904149	0.926023	0.919942	0.902158	0.959083	0.93002	0.929582	0.924049	0.926023	0.952394	0.95101	0.94085	0.939747	0.94085	0.928231	0.944977	0.936759	0.952009	1.21569	0.890002	0.964495	0.932468	0.943839	0.938119	0.945211	0.712968	0.942971	0.981159	0.98295	0.947053	0.811828	0.939482	0.938119	0.940269	0.950641	0.907692	0.91632	0.910663	0.942471	0.945211	0.94085
AUA_G	1.09335	1.09084	1.09183	1.08771	1.07417	1.06517	1.09992	1.11846	1.05725	1.02904	1.11203	1.07116	1.02141	1.07288	1.07155	1.06517	1.00296	1.05988	1.07624	1.05856	1.06384	1.09546	0.960278	1.1608	0.947572	1.08542	1.06899	1.09199	1.07033	1.0695	0.947639	1.15069	0.919691	1.00292	1.1379	1.06517	1.09608	0.944134	0.986766	1.09183	1.01408	1.07683	1.09865	1.06634	1.02904
AUU_A	0.923002	0.93469	0.92305	0.922769	0.94331	0.940831	0.921836	0.937995	0.928464	0.935527	0.930629	0.938365	0.945178	0.93775	0.93898	0.942503	0.945876	0.942848	0.932459	0.931848	0.916082	0.899485	0.830382	0.91132	0.818791	0.93775	0.928199	0.93002	0.927593	0.800676	0.856996	0.922726	0.859867	0.828385	0.883966	0.929412	0.942848	0.840426	0.852122	0.92305	0.908524	0.934297	0.97004	0.924816	0.923471
AUU_U	0.923095	0.887292	0.964662	0.962256	0.892313	0.91274	0.961553	0.902053	0.901602	0.88113	0.904944	0.887292	0.890154	0.935253	0.887292	0.892822	0.864874	0.90015	0.905672	0.902767	0.918991	0.941629	0.842942	0.876102	0.90278	0.91274	0.908596	0.883972	0.931754	0.974038	0.86974	0.885308	0.876966	0.915032	0.894389	0.904944	0.899426	0.901326	0.909627	0.964662	0.975141	0.90278	0.88326	0.923095	0.918428
AUU_C	0.900634	0.91323	0.905312	0.92072	0.853567	0.85479	0.868477	0.918153	0.888971	0.895144	0.905568	0.911901	0.89753	0.868477	0.910575	0.918323	0.887013	0.899323	0.904252	0.90954	0.88928	1.00784	0.882353	0.969757	0.688599	0.865956	0.902939	0.902939	0.904252	0.777333	0.710645	1.03654	0.734772	0.699502	0.999522	0.904252	0.896712	0.736878	0.836832	0.905312	0.890252	0.915507	0.901631	0.898016	0.918323
AUU_G	1.35394	1.37802	1.28114	1.27276	1.40126	1.37802	1.31936	1.33807	1.38536	1.40019	1.36334	1.36947	1.3627	1.33411	1.36947	1.35021	1.41238	1.35226	1.35827	1.35996	1.38445	1.27792	1.65905	1.39314	1.76646	1.37117	1.36504	1.39845	1.3298	1.60332	1.72164	1.29786	1.68501	1.72419	1.3888	1.36845	1.35731	1.67878	1.56354	1.28114	1.30759	1.34968	1.32485	1.35226	1.34518
AUC_A	1.29008	1.26945	1.36166	1.28031	1.25382	1.18911	1.31738	1.30199	1.29449	1.20899	1.29177	1.29346	1.1946	1.23252	1.25256	1.27111	1.21625	1.26821	1.27154	1.25174	1.30877	1.2042	1.29202	1.30197	1.16518	1.27361	1.2884	1.29092	1.28756	1.32085	1.15403	1.2301	1.18719	1.16211	1.22433	1.29008	1.29092	1.12857	1.13467	1.36166	1.33869	1.29686	1.25092	1.29261	1.29092
AUC_U	0.922035	0.958176	0.836041	0.914361	0.901959	0.936759	0.88543	0.923521	0.899777	1.0024	0.921294	0.921294	0.93827	0.907746	0.972477	0.957407	0.94581	0.936759	0.936006	0.919078	0.93827	0.882679	0.942086	0.838073	1.127	0.909208	0.925012	0.975614	0.924266	0.933003	1.12435	0.955105	1.20519	1.18536	0.982473	0.921294	0.922035	1.08768	1.06982	0.836041	0.875035	0.82157	0.923521	0.922035	0.922035
AUC_C	0.928159	0.914509	0.934052	0.8124	1.12671	1.11123	0.94085	0.920111	1.03876	0.944328	0.926807	0.926807	1.11123	1.0045	0.92546	0.913178	0.982785	0.94085	0.939482	1.02396	0.936759	0.909382	1.01695	1.11924	0.94163	1.00158	0.924117	0.924117	0.92546	1.13067	0.904325	1.10547	0.855339	0.838197	1.1457	0.92546	0.924117	0.916763	0.958308	0.934052	0.825713	1.00921	1.01506	0.92546	0.926807
AUC_G	0.633549	0.62657	0.634468	0.770704	0.567881	0.645557	0.635247	0.625766	0.569288	0.653043	0.633549	0.631977	0.638384	0.701389	0.631977	0.62657	0.692083	0.642349	0.640757	0.631977	0.564158	0.87201	0.533617	0.567697	0.548212	0.623457	0.634338	0.553667	0.635129	0.397518	0.605868	0.546203	0.463132	0.55095	0.481762	0.635922	0.635129	0.701357	0.682097	0.634468	0.707463	0.710093	0.632762	0.632762	0.633549
AUG_A	0.74537	0.737099	0.760616	0.731361	0.724298	0.756781	0.751785	0.746568	0.749781	0.757777	0.739029	0.739997	0.739514	0.746835	0.755292	0.738063	0.740483	0.738545	0.720117	0.739997	0.744883	0.747053	0.678677	0.788098	0.710795	0.719174	0.737099	0.718233	0.743912	0.784152	0.696991	0.833865	0.732002	0.69542	0.835925	0.717764	0.738545	0.719188	0.710602	0.760616	0.736113	0.736113	0.74119	0.746835	0.738545
AUG_U	1.08737	1.10947	1.07771	1.07945	1.1377	1.13348	1.06316	1.15754	1.05594	1.09736	1.10947	1.10947	1.11202	1.0865	1.13166	1.10858	1.11125	1.11125	1.12135	1.14034	1.05594	1.12739	0.968696	0.915102	1.00204	1.08825	1.11394	1.12407	1.05594	0.98683	1.12045	0.958394	1.02383	1.04763	1.02384	1.12045	1.11036	1.04391	1.05788	1.07771	1.07989	1.14677	1.12247	1.08737	1.11036
AUG_C	1.41613	1.40225	1.41275	1.47059	1.38419	1.34459	1.47238	1.32102	1.45857	1.41177	1.40021	1.40021	1.35817	1.41407	1.36413	1.40021	1.39009	1.40021	1.41201	1.3452	1.46914	1.41038	1.73077	1.68984	1.76746	1.47127	1.39614	1.40996	1.47341	1.61446	1.57784	1.58072	1.69937	1.73626	1.48941	1.41201	1.39614	1.5579	1.62041	1.41275	1.42809	1.36599	1.38793	1.41201	1.40021
AUG_G	0.998153	0.992069	0.981442	0.982648	0.978528	0.958652	0.972518	0.962594	0.994443	0.955075	0.988367	0.985915	1.01077	0.996913	0.952705	0.992069	0.988367	0.98714	0.994443	0.985915	1.00064	0.934402	1.00908	0.944572	0.874655	0.996913	0.989598	0.996913	1.00064	0.908175	0.888663	0.892594	0.863029	0.86228	0.867172	1.00189	0.990832	0.979837	0.90774	0.981442	1.01077	0.961136	0.973356	0.996913	0.988367
ACA_A	1.06101	1.07872	1.08795	1.03735	1.07302	1.01923	1.08652	1.08429	1.04247	1.02057	1.06599	1.05154	1.03334	1.04129	1.06809	1.05501	1.01723	1.03993	1.06197	1.05777	1.05432	1.00944	1.05587	1.00098	0.962681	1.05708	1.04422	1.04627	1.04965	1.12485	0.897083	0.982521	0.898269	0.928002	0.989568	1.05501	1.0557	0.982462	1.04652	1.08795	1.06055	1.0353	1.06669	1.03837	1.04627
ACA_U	0.880784	0.895933	0.901003	0.933582	0.846491	0.905534	0.898099	0.883041	0.91336	0.904078	0.904078	0.912372	0.915316	0.904078	0.872903	0.895214	0.905534	0.905534	0.921561	0.893778	0.898823	0.923574	0.875547	0.896273	0.999752	0.897376	0.922259	0.890798	0.87517	0.808603	1.00147	0.976649	1.00308	1.01632	0.95686	0.895933	0.896654	0.889364	0.865537	0.901003	0.932072	0.836836	0.875013	0.880784	0.888648
ACA_C	0.660389	0.672288	0.666459	0.663582	0.721265	0.666736	0.671309	0.735245	0.651837	0.669614	0.677412	0.683627	0.672853	0.677412	0.676427	0.671309	0.672517	0.677412	0.688954	0.674254	0.66839	0.59311	0.92683	0.683983	0.933582	0.669361	0.663384	0.663384	0.652693	0.904533	0.976351	0.715922	0.91684	0.951171	0.824473	0.670333	0.669361	1.03681	0.982067	0.666459	0.664538	0.719916	0.674467	0.658469	0.665315
ACA_G	1.36171	1.29548	1.27322	1.322	1.34226	1.40409	1.27479	1.2501	1.35665	1.39885	1.30238	1.31106	1.35291	1.34893	1.34726	1.34346	1.39885	1.34893	1.27262	1.33512	1.34178	1.45709	1.15183	1.43727	1.13235	1.33678	1.32815	1.37216	1.39979	1.14485	1.2148	1.31386	1.26152	1.15779	1.23817	1.34346	1.34178	1.17415	1.13589	1.27322	1.28108	1.42872	1.34893	1.40692	1.37387
ACU_A	0.782663	0.830494	0.809208	0.828716	0.78885	0.83595	0.781647	0.776272	0.808144	0.856245	0.818311	0.819384	0.825333	0.838114	0.819921	0.836471	0.792591	0.817776	0.819921	0.819384	0.816708	0.843069	0.790523	0.890978	0.782179	0.818847	0.816175	0.817776	0.754652	0.785742	0.799091	0.79	0.754532	0.796986	0.845876	0.817242	0.851205	0.742482	0.760537	0.809208	0.821537	0.821537	0.757618	0.818847	0.837018
ACU_U	1.14401	1.08292	1.11059	1.13254	1.02855	1.08467	1.12707	1.06683	1.16621	1.10434	1.12338	1.12338	1.127	1.08593	1.12338	1.08506	1.14493	1.12519	1.12428	1.12068	1.127	1.00147	1.01902	1.1112	0.955646	1.12519	1.06855	1.127	1.1079	1.1068	0.880486	1.02548	0.87079	0.975522	0.975086	1.12338	1.10523	0.858696	0.849162	1.11059	1.12974	1.06769	1.10701	1.06511	1.08681
ACU_C	0.654596	0.654596	0.626923	0.603751	0.749492	0.643342	0.610781	0.637732	0.624217	0.624217	0.642373	0.642373	0.63225	0.620961	0.64144	0.620961	0.616474	0.642373	0.64144	0.645191	0.639581	0.553896	0.4	0.549629	0.337127	0.640509	0.74726	0.640509	0.630568	0.365804	0.5798	0.522027	0.51501	0.328482	0.562619	0.64144	0.629653	0.562924	0.481744	0.626923	0.635894	0.635894	0.62874	0.748346	0.620961
ACU_G	1.4894	1.49497	1.5082	1.46055	1.5727	1.49497	1.54646	1.62645	1.43356	1.43891	1.46372	1.46008	1.45287	1.50149	1.46008	1.50899	1.50336	1.4619	1.45828	1.46008	1.46737	1.68997	1.889	1.43373	2.06087	1.4619	1.46554	1.4619	1.62281	1.7748	1.92638	1.76866	2.08214	2.01518	1.70337	1.4692	1.4425	2.07638	2.14307	1.5082	1.45287	1.54942	1.61676	1.4619	1.50336
ACC_A	1.20572	1.27941	1.24819	1.24819	1.25723	1.25393	1.24655	1.25889	1.24655	1.25558	1.24084	1.28444	1.29377	1.2836	1.25146	1.28108	1.28528	1.28192	1.28528	1.28444	1.28024	1.20308	1.22089	1.27935	1.18562	1.2836	1.27941	1.24003	1.27857	1.26999	1.25149	1.42986	1.22904	1.1825	1.43086	1.28108	1.28192	1.12857	0.964795	1.24819	1.32769	1.25393	1.2836	1.24165	1.28192
ACC_U	0.927573	0.834145	0.862167	0.863563	0.907544	0.903891	0.859388	0.904619	0.860081	0.902437	0.857316	0.834145	0.836836	0.834145	0.902437	0.833475	0.835488	0.835488	0.834816	0.832138	0.836836	1.12826	1.12668	1.06371	1.17695	0.835488	0.837511	0.860081	0.836836	0.772487	1.14309	0.964128	1.14493	1.176	0.922379	0.834145	0.834816	1.27578	1.09717	0.862167	0.81679	0.905348	0.836161	0.858005	0.834816
ACC_C	0.84036	0.84036	0.856214	0.852518	0.803027	0.804178	0.862446	0.81115	0.852518	0.807649	0.862446	0.839136	0.825912	0.839136	0.815866	0.839136	0.833073	0.839136	0.837917	0.842817	0.835488	0.658688	0.972973	0.631369	1.11784	0.836701	0.836701	0.859942	0.837917	0.802408	1.02155	0.481871	1.09385	1.11943	0.510919	0.837917	0.836701	0.873107	1.01854	0.856214	0.808813	0.808813	0.835488	0.861192	0.839136
ACC_G	0.860428	0.863651	0.872393	0.873465	0.832607	0.840923	0.873465	0.827493	0.881041	0.837785	0.884329	0.858293	0.854054	0.859359	0.835706	0.863651	0.860428	0.859359	0.857229	0.858293	0.862574	0.717748	0.425451	0.686228	0.278915	0.859359	0.8615	0.88323	0.862574	1.01559	0.293317	0.680253	0.270754	0.280308	0.716133	0.863651	0.862574	0.450872	0.906214	0.872393	0.831579	0.834671	0.859359	0.88323	0.860428
ACG_A	1.26738	1.26573	1.20361	1.3106	1.40514	1.27404	1.20203	1.31319	1.27488	1.27572	1.26904	1.2707	1.53591	1.26987	1.27154	1.26738	1.27154	1.26821	1.39869	1.2707	1.26655	1.0433	1.8822	0.639676	1.40792	1.39686	1.26573	1.39503	1.2649	0.803466	1.60905	0.506952	1.51823	1.51223	0.309602	1.39412	1.26821	1.50476	0.937995	1.20361	1.40145	1.30802	1.19731	1.26987	1.26821
ACG_U	0.624004	0.623502	0.739	0.690851	0.646625	0.624506	0.736618	0.68751	0.625514	0.623502	0.623502	0.623502	0.312757	0.623502	0.623502	0.623001	0.624506	0.624506	0.572004	0.622002	0.625514	0.869699	0.694789	0.797781	0.245737	0.572464	0.626018	0.573387	0.625514	0.733074	0	0.310752	0	0	0.3792	0.571544	0.624004	0.457971	0.775778	0.739	0.574778	0.688065	0.736618	0.624004	0.624004
ACG_C	0.565333	0.565333	0.440339	0.409209	0.381438	0.555614	0.443544	0.410983	0.558012	0.558012	0.56451	0.56451	0.555614	0.56451	0.563689	0.56451	0.560431	0.56451	0.516715	0.566986	0.562056	0.761608	0	1.42058	1.73379	0.515965	0.562871	0.515965	0.563689	1.33257	1.75123	1.70845	1.87517	1.86982	1.4003	0.516715	0.562871	1.22235	1.32033	0.440339	0.512248	0.409798	0.441615	0.563689	0.56451
ACG_G	1.44708	1.4525	1.49553	1.39754	1.31829	1.4525	1.49737	1.39754	1.4417	1.44708	1.44708	1.44349	1.43636	1.44529	1.44349	1.4525	1.44708	1.44529	1.32156	1.44349	1.45069	1.32783	0.699631	1.64695	0.757055	1.32485	1.44889	1.32485	1.45069	1.49921	0.754244	2.41181	0.812262	0.819361	2.9441	1.33146	1.45069	0.701357	1.17472	1.49553	1.31667	1.40967	1.51411	1.44529	1.44708
AGA_A	0.921917	0.957901	0.97389	0.972999	1.00027	1.00266	0.942391	0.937995	1.00332	0.958345	0.982744	0.939487	1.00225	0.976664	0.963032	0.952081	0.955202	0.952703	0.984677	0.954576	0.943786	0.993617	1.12932	0.974507	1.09353	0.946258	0.950299	0.93002	0.927593	1.05149	1.0727	0.93703	1.0676	1.06339	0.928805	0.93703	0.952703	1.08946	1.05196	0.97389	1.00437	0.972905	0.945903	0.931238	0.93002
AGA_U	1.24549	1.23453	1.1681	1.14235	1.08136	1.20078	1.15502	1.14585	1.20271	1.19885	1.2071	1.26489	1.25368	1.22673	1.20867	1.22574	1.2287	1.25663	1.20807	1.2794	1.2485	1.10438	0.947439	1.16135	1.06884	1.27419	1.22968	1.22869	1.20138	0.981682	1.14309	1.26084	1.13381	1.10135	1.27303	1.23678	1.25562	0.986225	0.946159	1.1681	1.20703	1.10886	1.1639	1.22572	1.25296
AGA_C	0.852558	0.795989	0.894882	0.918303	0.930967	0.795025	0.943861	0.952277	0.748553	0.84836	0.844507	0.763477	0.776917	0.807754	0.813191	0.807754	0.801918	0.75727	0.74407	0.760591	0.797756	0.967121	1.2	0.913759	1.23722	0.798914	0.786233	0.884512	0.935009	1.29781	1.10911	0.82155	1.12419	1.17999	0.85018	0.813191	0.805409	1.27076	1.33267	0.894882	0.768372	0.914426	0.924958	0.885798	0.837805
AGA_G	0.898592	0.894742	0.886464	0.907853	0.938447	0.865991	0.922379	0.937377	0.90253	0.905898	0.848956	0.911057	0.80339	0.861688	0.911057	0.909291	0.905898	0.904772	0.93038	0.860619	0.900833	0.885223	0.66783	0.878157	0.514503	0.854739	0.927593	0.88323	0.886534	0.684422	0.553112	0.869832	0.563852	0.56878	0.841172	0.916744	0.864911	0.624971	0.691659	0.886464	0.877778	0.961136	0.918003	0.88323	0.884329
AGU_A	0.659038	0.658177	0.601806	0.651956	0.838153	0.560578	0.662937	0.727755	0.623274	0.612345	0.6599	0.648966	0.553112	0.672561	0.661199	0.659038	0.637999	0.659469	0.62164	0.660765	0.658607	0.734902	0.823462	0.845674	0.804527	0.660333	0.658177	0.59787	0.646003	0.757112	0.758112	0.77451	0.704891	0.78636	0.746361	0.659038	0.659469	0.733572	0.820746	0.601806	0.61154	0.821537	0.672561	0.660333	0.659469
AGU_U	0.873605	0.872903	0.92375	0.863563	0.847041	0.99921	0.812512	0.770486	0.828226	0.872903	0.872903	0.918552	0.921515	0.889068	0.872903	0.934502	0.903891	0.874309	0.889783	0.870803	0.875719	0.918927	1.08561	0.878912	0.98295	0.874309	0.876426	0.921515	0.98295	0.921042	0.923263	0.94952	0.92475	0.962515	0.8532	0.872903	0.873605	1.03044	0.727292	0.92375	0.877843	0.771107	0.954876	0.936006	0.936006
AGU_C	1.13067	1.13067	1.21093	1.2057	1.28484	1.4446	1.12902	1.59433	1.25036	1.22763	1.24192	1.21974	1.52794	1.03494	1.12738	1.01612	1.29784	1.24192	1.26308	1.13397	1.23652	1.1496	1.375	0.939028	1.23842	1.23832	1.12574	1.2162	0.996523	1.43508	1.17871	0.928047	1.28918	1.33692	1.12524	1.24012	1.35089	1.22235	1.60916	1.21093	1.11763	1.37777	1.03044	1.01464	1.01612
AGU_G	1.7365	1.743	1.68247	1.68454	1.29517	1.4525	1.81045	1.35538	1.76208	1.7365	1.64003	1.60674	1.50476	1.76646	1.73219	1.743	1.58248	1.63799	1.66419	1.73219	1.64412	1.50321	0.874539	1.54227	1.18966	1.63799	1.73866	1.70337	1.70974	1.2109	1.42146	1.57214	1.42146	1.17169	1.60874	1.64617	1.5474	1.26244	1.21143	1.68247	1.81939	1.36713	1.66832	1.73434	1.7365
AGC_A	1.36678	1.42071	1.40421	1.34805	1.37524	1.37285	1.40237	1.34582	1.37487	1.34716	1.34011	1.36925	1.40792	1.39686	1.37014	1.42257	1.37014	1.36656	1.39869	1.36925	1.36477	1.5223	1.11756	1.23852	1.27993	1.36835	1.36388	1.36656	1.41979	1.35199	1.17872	1.3335	1.27552	1.24093	1.33516	1.36567	1.42471	1.34659	1.31319	1.40421	1.45984	1.37163	1.34098	1.36835	1.39503
AGC_U	1.2786	1.25973	1.29325	1.31262	1.39414	1.33186	1.28908	1.41986	1.28169	1.3717	1.30312	1.32971	1.29012	1.28597	1.32971	1.25872	1.33186	1.33186	1.30417	1.32651	1.334	1.0502	1.23035	1.32398	1.09465	1.33186	1.33508	1.26379	1.26379	1.24999	1.276	1.41189	1.22671	1.1192	1.422	1.32971	1.24137	1.24901	1.31882	1.29325	1.29325	1.39077	1.37502	1.33078	1.28701
AGC_C	0.853542	0.761469	0.770593	0.859339	0.649256	0.748378	0.776201	0.670081	0.842489	0.736576	0.869345	0.76036	0.763969	0.776201	0.759255	0.76036	0.754866	0.76036	0.74407	0.763695	0.757055	0.689758	0.625	0.916828	0.965408	0.758153	0.758153	0.884512	0.759255	0.597948	0.712711	0.544724	0.725511	0.989267	0.525111	0.759255	0.790415	0.694517	0.660167	0.770593	0.64031	0.653934	0.741913	0.759255	0.776201
AGC_G	0	0	0	0	0	0	0	0	0	0	0	0	0	0	0	0	0	0	0	0	0	0.200428	0.765222	0.113885	0.361321	0	0	0	0	0.302725	0.491135	0.115347	0.377122	0.371571	0.110404	0	0	0.239099	0.234944	0	0	0	0	0	0
AGG_A	1.05761	0.944774	0.98295	1.00301	0.951868	0.950133	0.984118	0.984895	0.934912	1.00235	0.962719	0.947642	0.98331	0.9778	0.932459	1.00953	0.981536	0.93002	1.02571	0.947642	0.944548	0.911387	0.993382	0.957576	1.05594	0.947022	0.960206	0.978969	0.99385	1.12485	1.06808	0.880496	1.1181	1.05316	0.980405	0.961461	0.898494	1.11884	1.20599	0.98295	0.99764	1.06317	0.997755	1.01152	0.96209
AGG_U	1.06511	1.10226	1.09208	1.1103	1.22372	1.0479	1.08554	1.14585	1.08944	1.10226	1.06425	1.04622	1.03756	1.08593	1.08593	1.0634	1.02441	1.08768	1.02961	1.0437	1.1079	1.13961	0.771987	1.19425	0.798647	1.0479	1.12791	1.08642	1.10582	0.821043	0.768628	1.19939	0.829086	0.798003	1.1376	1.06425	1.04706	0.829086	0.685732	1.09208	0.993684	1.127	1.04354	1.06511	1.06511
AGG_C	1.1794	1.33257	1.1302	1.2057	1.08279	1.45025	1.19835	1.02746	1.43223	1.2057	1.39181	1.47347	1.26115	1.34542	1.4468	1.28475	1.40599	1.44891	1.4468	1.37422	1.36227	1.26059	1.44445	1.23117	1.08362	1.36425	1.38777	1.30349	1.21797	1.36811	1.16246	1.2089	1.15581	1.08517	1.16691	1.38979	1.36425	1.15913	1.06098	1.1302	1.35442	1.05982	1.32485	1.28288	1.39181
AGG_G	0.640376	0.665731	0.785154	0.655099	0.68041	0.63188	0.735549	0.786118	0.616729	0.663247	0.640376	0.62796	0.752381	0.618261	0.617494	0.642774	0.651611	0.618261	0.528625	0.717669	0.631092	0.732598	0.97171	0.583917	1.13558	0.71856	0.549577	0.650801	0.664901	0.734613	1.09235	0.744698	0.910294	1.14125	0.686957	0.642774	0.811404	0.906927	1.03837	0.785154	0.714125	0.637995	0.662423	0.639581	0.640376
UAA_A	1.12027	1.14367	1.10791	1.17854	1.14855	1.1162	1.11693	1.18087	1.10186	1.13248	1.13185	1.12803	1.17119	1.13726	1.12877	1.11036	1.15331	1.11109	1.13876	1.11327	1.13429	1.02499	1.04284	1.10877	1.18562	1.08782	1.12361	1.11602	1.11808	1.08357	1.24595	1.18803	1.21192	1.19663	1.12434	1.14954	1.0961	1.16924	1.04519	1.10791	1.17212	1.141	1.03837	1.13259	1.12101
UAA_U	0.888648	0.857316	0.822618	0.740197	0.809687	0.91189	0.821362	0.798003	0.890798	0.902437	0.865039	0.902437	0.85247	0.880076	0.902437	0.909692	0.873761	0.881493	0.850412	0.908233	0.882915	0.854441	0.9702	0.931901	0.905348	0.91189	0.906079	0.844443	0.890798	0.910178	0.880076	0.891723	0.873761	0.896753	0.898106	0.872356	0.888648	0.835488	0.930933	0.822618	0.877843	0.822024	0.882204	0.896654	0.888648
UAA_C	1.166	1.166	1.1877	1.2057	1.2206	1.13581	1.154	1.21093	1.1509	1.13071	1.17479	1.14388	1.1899	1.154	1.14221	1.154	1.13561	1.154	1.20719	1.15906	1.14898	1.22926	1.08108	0.963524	1.06461	1.20544	1.14056	1.23832	1.16261	1.19809	1.03059	0.980502	1.06917	1.05686	0.994947	1.1966	1.16092	1.04616	0.961958	1.1877	1.17351	1.19676	1.20369	1.17308	1.1643
UAA_G	0.805371	0.808387	0.912411	0.889062	0.825367	0.801233	0.927573	0.795477	0.849576	0.791242	0.812626	0.789278	0.745723	0.797252	0.789278	0.801233	0.791242	0.844149	0.795276	0.796263	0.800234	0.978404	0.898175	0.930883	0.743773	0.797252	0.792227	0.818995	0.807379	0.818376	0.700846	0.8305	0.741011	0.740987	0.929716	0.747487	0.854872	0.90039	1.05725	0.912411	0.718182	0.842057	0.937944	0.763875	0.805371
UAU_A	1.0105	1.00245	1.05077	1.03366	1.05146	1.01057	1.0323	1.05761	0.993344	1.00506	0.998423	1.0064	1.02924	1.01933	1.02067	0.99849	1.00858	0.992438	1.01382	1.0064	1.00984	0.92098	0.985913	0.978329	1.10381	1.00574	0.990494	1.01116	0.996536	0.983262	1.08643	0.974908	1.06871	1.11446	0.973337	1.00377	0.985821	1.03599	1.01128	1.05077	1.02451	1.05344	1.01933	1.00045	0.985821
UAU_U	1.12865	1.09736	1.10264	1.12743	1.14956	1.14493	1.14585	1.1074	1.14677	1.15853	1.11281	1.12023	1.13887	1.13536	1.11219	1.1113	1.0982	1.15261	1.12865	1.11753	1.13138	1.1516	1.13041	1.10716	1.1009	1.12203	1.13229	1.10829	1.13903	1.26793	1.10708	1.1713	1.13569	1.09129	1.14539	1.12023	1.14401	1.23438	1.20003	1.10264	1.14163	1.10829	1.13811	1.13628	1.12113
UAU_C	0.876456	0.91207	0.880678	0.895144	0.747307	0.789954	0.862446	0.786108	0.852518	0.788004	0.904711	0.869345	0.80085	0.839136	0.837917	0.881093	0.880678	0.833505	0.832293	0.873158	0.871375	0.882414	0.952381	1.00586	0.77674	0.866822	0.87264	0.87264	0.879813	0.782769	0.820459	0.876129	0.737212	0.771673	0.906356	0.868082	0.866822	0.763969	0.742688	0.880678	0.890252	0.783843	0.835488	0.879813	0.910743
UAU_G	0.890264	0.923147	0.854589	0.83707	0.896799	0.941986	0.83707	0.9145	0.917751	0.93213	0.913611	0.91742	0.908046	0.895166	0.929817	0.935621	0.938471	0.924724	0.922433	0.91742	0.892484	1.02564	0.874539	0.874604	0.847901	0.918559	0.927027	0.924724	0.898514	0.807267	0.83145	0.890513	0.894144	0.845372	0.907428	0.923147	0.921995	0.780807	0.908574	0.854589	0.835403	0.922433	0.895166	0.895166	0.919702
UAC_A	1.65018	1.68236	1.64843	1.61335	1.60587	1.66981	1.6361	1.64149	1.6361	1.67201	1.6286	1.63073	1.61761	1.62967	1.607	1.65018	1.65559	1.62754	1.6318	1.63073	1.60071	1.58979	1.60771	1.44371	1.51622	1.6049	1.62435	1.62754	1.64695	1.63104	1.45059	1.42257	1.47291	1.46902	1.67185	1.62647	1.62754	1.47388	1.49227	1.64843	1.61017	1.60165	1.62967	1.65342	1.65126
UAC_U	0.910536	0.928758	0.899652	0.955432	0.985334	0.950047	0.931004	0.931004	1.00343	0.948519	1.0002	1.0002	1.02478	1.0002	1.02148	0.979002	0.981367	1.00181	1.00101	0.997795	1.02478	0.993941	0.964984	0.936285	1.00563	1.02313	1.00424	1.00343	0.98295	0.821043	0.987212	0.976649	0.974043	1.05771	0.83424	1.0002	1.00101	1.02531	1.00498	0.899652	1.02726	0.98295	0.931004	0.980577	0.980577
UAC_C	0.634557	0.518222	0.536065	0.522394	0.498205	0.520149	0.517468	0.513729	0.511511	0.522394	0.517468	0.517468	0.520149	0.517468	0.527709	0.506907	0.503244	0.517468	0.516715	0.519737	0.52618	0.746065	0.5	0.641234	0.560149	0.526943	0.515965	0.515965	0.50617	0.621866	0.650079	0.511373	0.636717	0.560947	0.420089	0.516715	0.515965	0.547321	0.63016	0.536065	0.523147	0.501794	0.515218	0.50617	0.506907
UAC_G	0.21657	0.22191	0.341371	0.334518	0.322848	0.226632	0.327549	0.327549	0.22026	0.225786	0.221082	0.220534	0.224114	0.220808	0.225226	0.217381	0.21657	0.220808	0.22026	0.220534	0.226349	0.108395	0.364391	0.55756	0.407645	0.225506	0.221358	0.220808	0.21711	0.419779	0.479973	0.649711	0.472809	0.40968	0.471056	0.22191	0.221634	0.47106	0.400473	0.341371	0.224114	0.323648	0.331211	0.216301	0.21657
UAG_A	1.49816	1.53776	1.50901	1.57442	1.34029	1.52885	1.48736	1.51199	1.53384	1.51124	1.56017	1.5672	1.45059	1.5428	1.50628	1.52086	1.52982	1.52185	1.46132	1.52484	1.51986	1.45155	1.22343	1.52657	1.24636	1.5428	1.53776	1.54078	1.51788	1.24065	1.27167	1.53555	1.22181	1.26832	1.53877	1.50136	1.49914	1.18318	1.22545	1.50901	1.40145	1.44524	1.5428	1.52384	1.52185
UAG_U	0.563466	0.563013	0.566199	0.575709	0.689734	0.572464	0.572925	0.666988	0.537551	0.580337	0.554734	0.571544	0.573387	0.563013	0.580337	0.571085	0.590354	0.572464	0.512242	0.570169	0.573387	0.504173	0.405293	0.601226	0.563988	0.56392	0.565285	0.564829	0.573387	0.553399	0.608417	0.644022	0.62971	0.554444	0.560311	0.580337	0.563466	0.664797	0.563065	0.566199	0.538854	0.698816	0.564374	0.572004	0.572004
UAG_C	0.371263	0.371263	0.368044	0.372008	0.281677	0.370409	0.37634	0.276033	0.479542	0.472164	0.365271	0.37634	0.370409	0.370723	0.381574	0.37634	0.385296	0.37634	0.46273	0.377991	0.374704	0.618116	0.9	0.356861	0.79584	0.369647	0.369647	0.369647	0.375793	1.18886	0.790879	0.363149	0.812572	0.784119	0.470249	0.381574	0.369647	0.788613	0.766646	0.368044	0.480233	0.28814	0.461389	0.375793	0.37634
UAG_G	1.2671	1.19235	1.25	1.11168	1.46027	1.21042	1.27049	1.17331	1.15637	1.14282	1.17044	1.12272	1.35657	1.18643	1.22142	1.21042	1.16068	1.2044	1.34129	1.20291	1.20891	1.23161	1.57417	1.1636	1.39	1.18643	1.18938	1.18643	1.20891	1.08031	1.27735	1.07657	1.31993	1.37441	1.10733	1.22904	1.27026	1.35746	1.44946	1.25	1.39896	1.23896	1.10733	1.2044	1.2059
UUA_A	0.773208	0.772199	0.792121	0.774739	0.820701	0.766603	0.797899	0.839259	0.791079	0.7916	0.780782	0.805496	0.801059	0.774728	0.782318	0.796639	0.789004	0.803916	0.782318	0.798727	0.785912	0.822542	0.825681	0.716082	0.834324	0.798204	0.778743	0.763093	0.784887	0.79251	0.823501	0.800103	0.832443	0.839904	0.757709	0.796639	0.79716	0.739598	0.689702	0.792121	0.773212	0.818544	0.831188	0.781293	0.79716
UUA_U	1.58623	1.61377	1.59169	1.60801	1.52596	1.61464	1.57061	1.5077	1.55844	1.58274	1.59838	1.56932	1.57187	1.61377	1.62745	1.55489	1.55593	1.57185	1.59967	1.58114	1.58784	1.57302	1.04874	1.58448	1.11492	1.58751	1.60484	1.61725	1.55844	1.2129	1.16466	1.51593	1.14493	1.12443	1.52678	1.61377	1.58623	1.10046	1.06099	1.59169	1.60541	1.55271	1.56252	1.57059	1.55739
UUA_C	0.67935	0.627092	0.632281	0.634979	0.702116	0.626846	0.695905	0.702997	0.682015	0.629552	0.631486	0.631486	0.63225	0.626179	0.630568	0.678361	0.684971	0.631486	0.630568	0.628926	0.634114	0.688758	1.4151	0.718182	1.34851	0.624362	0.629653	0.635034	0.688954	1.0176	1.27212	0.653668	1.2769	1.30626	0.718573	0.625269	0.624362	1.48343	1.631	0.632281	0.635894	0.707174	0.613152	0.683115	0.678361
UUA_G	0.802584	0.80559	0.805286	0.813226	0.79331	0.819361	0.768047	0.781521	0.813269	0.816304	0.809386	0.807377	0.817242	0.801587	0.762523	0.80559	0.816304	0.80838	0.806377	0.800593	0.818339	0.738968	0.89104	0.892096	0.834162	0.801587	0.810394	0.815289	0.818339	1.04945	0.846745	0.876639	0.854809	0.846162	0.88323	0.760835	0.804586	0.919254	0.932867	0.805286	0.817242	0.748495	0.788338	0.80838	0.802584
UUU_A	1.12656	1.10816	1.07381	1.08016	1.01402	1.10417	1.07874	1.02327	1.08302	1.07055	1.09373	1.09516	1.09186	1.08494	1.11895	1.08741	1.09588	1.08186	1.11895	1.12951	1.08045	1.15922	1.11538	1.16242	1.04064	1.11178	1.10816	1.11033	1.04699	1.17172	1.04064	1.11529	1.03384	1.0379	1.0867	1.12656	1.11033	1.01445	0.97034	1.07381	1.0823	1.04025	1.06818	1.08955	1.08812
UUU_U	0.797338	0.804827	0.811451	0.830349	0.817725	0.79798	0.826335	0.798623	0.817503	0.813124	0.813124	0.813124	0.772318	0.799051	0.78873	0.822362	0.779023	0.841172	0.789365	0.794781	0.807423	0.833461	0.600435	0.780625	0.673107	0.806123	0.808075	0.772318	0.817503	0.712711	0.708217	0.786202	0.686957	0.709929	0.819072	0.796697	0.805474	0.694675	0.762402	0.811451	0.78534	0.78028	0.808836	0.789365	0.823685
UUU_C	1.00504	1.01529	0.90658	0.885308	1.0696	1.04949	0.895617	1.05859	0.972377	1.07576	1.02427	1.02427	1.0602	1.02489	1.0541	0.993538	1.08042	0.950451	1.0541	1.00797	1.00941	0.825075	0.814815	1.05907	0.989394	1.01087	1.01087	1.01087	0.982271	0.906888	0.866099	1.00229	0.880286	0.92475	0.9452	1.00211	1.01087	0.961399	0.887811	0.90658	0.973779	1.07731	0.969821	0.992094	0.993538
UUU_G	1.07191	1.08691	1.23161	1.20941	1.19598	1.07593	1.20941	1.21756	1.15146	1.09402	1.09402	1.0913	1.12857	1.13191	1.05856	1.11843	1.09402	1.13558	1.05725	1.06925	1.13983	1.10653	1.55474	0.978428	1.44005	1.08151	1.0842	1.13558	1.2113	1.20249	1.49209	1.11425	1.52525	1.44724	1.16586	1.07593	1.08555	1.47758	1.51904	1.23161	1.19934	1.19894	1.19496	1.16586	1.11425
UUC_A	1.23326	1.23165	1.23571	1.21148	1.34893	1.26405	1.22707	1.23815	1.32299	1.24137	1.23487	1.26074	1.26989	1.28941	1.26674	1.23326	1.2373	1.28343	1.2373	1.23649	1.20198	1.13556	1.48865	1.17274	1.28442	1.25991	1.2558	1.23407	1.25498	1.48565	1.30736	1.2626	1.25873	1.28104	1.28604	1.23326	1.23407	1.45936	1.48105	1.23571	1.20909	1.29364	1.28511	1.25991	1.23407
UUC_U	1.18801	1.18705	1.24152	1.21915	1.24152	1.21228	1.28908	1.23752	1.16841	1.18705	1.18705	1.14309	1.07932	1.18705	1.16466	1.1861	1.18896	1.16783	1.18801	1.1842	1.21423	1.20693	1.20009	1.06371	1.14677	1.21228	1.21521	1.19088	1.14677	0.774569	0.979789	1.03193	1.16537	1.08554	1.05009	1.18705	1.18801	0.829086	0.857439	1.24152	1.21718	1.19088	1.16877	1.2113	1.18801
UUC_C	0.956717	0.956717	0.986359	1.0832	0.732361	0.838868	0.905568	0.986359	0.926511	0.944328	0.955325	0.974056	1.07854	0.835909	0.935937	0.955325	0.948422	0.993538	0.953936	0.959515	1.09105	1.1191	0.545455	1.18382	0.851689	0.849825	0.849825	0.952552	0.972641	1.056	1.20397	1.06375	0.870613	0.852902	1.09062	0.953936	0.952552	0.948375	0.833896	0.986359	0.964232	0.945689	0.989218	0.851061	0.955325
UUC_G	0.306114	0.30726	0.209374	0.205521	0.210927	0.313285	0.218366	0.209632	0.199481	0.306114	0.306114	0.311342	0.309804	0.305734	0.299593	0.30726	0.306114	0.211975	0.304976	0.305354	0.208596	0.325184	0.190809	0.411737	0.371886	0.311728	0.312505	0.305734	0.312894	0.396018	0.282841	0.400451	0.377122	0.467179	0.305734	0.30726	0.306877	0.453463	0.463706	0.209374	0.309804	0.203317	0.211975	0.311728	0.306114
UUG_A	0.796639	0.795599	0.802408	0.811324	0.815887	0.800826	0.805615	0.773073	0.805615	0.82367	0.797682	0.798727	0.804527	0.744991	0.799251	0.796639	0.799251	0.788495	0.799251	0.798727	0.808959	0.851004	0.82232	0.796532	0.812262	0.798204	0.773499	0.818822	0.79508	0.882237	0.874825	0.814541	0.867559	0.798475	0.787465	0.78798	0.79716	0.832994	0.803996	0.802408	0.822588	0.761656	0.798204	0.789528	0.783725
UUG_U	0.792005	0.753684	0.757949	0.729231	0.778731	0.792643	0.767964	0.755506	0.768583	0.745492	0.753684	0.753684	0.793921	0.800161	0.753684	0.753079	0.754898	0.746692	0.75429	0.751871	0.776847	0.695759	1.01183	0.834461	0.893161	0.792643	0.80339	0.747897	0.793921	0.872023	0.932227	0.844966	0.92475	0.90994	0.816105	0.745492	0.75429	1.01408	1.06867	0.757949	0.824681	0.747897	0.717731	0.783396	0.771241
UUG_C	1.77676	1.8451	1.89684	1.90964	1.83746	1.74621	1.84967	1.96459	1.82838	1.80141	1.84241	1.84241	1.74621	1.86288	1.7716	1.84241	1.8291	1.88988	1.83973	1.85049	1.79495	1.79202	1.39806	1.69816	1.69212	1.76902	1.78868	1.8171	1.83973	1.58515	1.4877	1.68925	1.46497	1.66818	1.71232	1.81974	1.83706	1.39697	1.33381	1.89684	1.67037	1.93763	1.97028	1.81974	1.88381
UUG_G	1.04953	1.05346	0.977847	0.989927	0.963915	1.05346	1.00356	0.979048	1.01226	1.03813	1.04953	1.04693	1.04176	1.05988	1.10509	1.05346	1.04953	1.03684	1.04563	1.04693	1.02952	1.06227	0.967937	1.04591	0.917201	1.04823	1.06252	1.03684	0.993698	0.925983	0.922667	1.0135	0.964562	0.939855	1.09444	1.0999	1.05215	0.951841	0.970944	0.977847	1.03044	1.03427	0.989994	1.03684	1.0135
UCA_A	1.39412	1.3566	1.38598	1.40421	1.33488	1.38371	1.42107	1.30404	1.36731	1.42151	1.39594	1.39777	1.33753	1.39686	1.38098	1.39412	1.34557	1.39503	1.41685	1.32609	1.4113	1.35242	1.32661	1.4215	1.44312	1.34381	1.3923	1.39503	1.39139	1.3899	1.45761	1.34118	1.49271	1.45622	1.35838	1.39412	1.37737	1.3945	1.37573	1.38598	1.40145	1.33308	1.36104	1.39686	1.37691
UCA_U	0.660004	0.659473	0.671818	0.63631	0.819059	0.695653	0.641676	0.880349	0.731069	0.668038	0.659473	0.659473	0.774073	0.659473	0.694534	0.658944	0.695653	0.660535	0.668576	0.701746	0.670193	0.676432	0.669676	0.620497	0.602057	0.652174	0.662135	0.688065	0.661601	0.668474	0.605164	0.735577	0.646548	0.636584	0.68256	0.659473	0.65165	0.671165	0.6982	0.671818	0.618992	0.839103	0.705139	0.660004	0.624004
UCA_C	0.717538	0.717538	0.640493	0.726884	0.610301	0.773639	0.579564	0.601438	0.69054	0.717444	0.716493	0.716493	0.687572	0.716493	0.706396	0.716493	0.780347	0.716493	0.724744	0.719636	0.722643	0.676984	0.93976	0.71029	0.758535	0.783745	0.714414	0.696553	0.715452	0.714789	0.721096	0.634362	0.716975	0.750238	0.630133	0.715452	0.783745	0.7025	0.792201	0.640493	0.709267	0.599705	0.713378	0.635957	0.725799
UCA_G	1.02038	1.09248	1.08766	1.03437	0.988721	0.943821	1.11803	0.958681	0.991171	0.964722	1.02038	1.01785	0.9875	1.01911	1.00496	1.0242	1.00746	1.01911	0.961136	1.0857	0.967128	1.10653	0.948295	1.02934	0.993634	1.07329	1.02165	0.993634	1.02292	1.02532	0.993827	1.07463	0.869599	0.920516	1.12612	1.0242	1.00998	1.02785	0.939777	1.08766	1.08034	0.966997	1.01911	1.08705	1.10254
UCU_A	0.831579	0.802341	0.752257	0.802408	0.857373	0.786777	0.822078	0.873306	0.801353	0.795198	0.866447	0.848648	0.790412	0.863512	0.819921	0.831579	0.819921	0.832123	0.868152	0.833759	0.845876	0.839888	1.03073	0.856779	0.889214	0.833213	0.845324	0.832123	0.894465	0.897488	0.988015	0.796639	0.955785	0.920002	0.796119	0.831579	0.832123	0.976649	0.833773	0.752257	0.866349	0.83595	0.761922	0.833213	0.832123
UCU_U	1.02359	1.10434	1.04692	1.1103	0.993684	1.02441	1.00756	1.00756	1.04438	0.971624	1.00513	1.04103	1.08642	0.997604	1.06425	1.08206	1.06597	1.02441	1.00594	1.0203	1.04438	0.918927	0.937413	1.06854	1.02606	1.02441	1.04523	1.08642	0.98295	0.800662	1.08292	1.03769	0.989684	1.00756	1.03603	1.02276	1.02359	0.990803	1.16367	1.04692	1.06595	1.02606	1.06252	0.963374	1.02359
UCU_C	0.436397	0.421604	0.660508	0.438438	0.620645	0.643342	0.642373	0.531443	0.438438	0.613813	0.428249	0.443544	0.536118	0.451608	0.427627	0.435762	0.425155	0.544703	0.427627	0.437673	0.441615	0.574798	0.476191	0.335773	0.319383	0.434497	0.442256	0.434497	0.442899	0.529248	0.430127	0.559314	0.516465	0.314324	0.562619	0.435129	0.434497	0.470135	0.330084	0.660508	0.447053	0.539209	0.562056	0.543911	0.435762
UCU_G	1.76866	1.7151	1.68247	1.68454	1.60877	1.68185	1.62645	1.62645	1.79355	1.76866	1.73816	1.70126	1.66316	1.73434	1.73385	1.68185	1.73816	1.67349	1.7317	1.76427	1.70974	1.80385	1.49921	1.75175	1.76646	1.76646	1.70762	1.67349	1.70974	1.89794	1.3894	1.70549	1.52127	1.74467	1.70337	1.77528	1.77307	1.51736	1.66419	1.68247	1.62788	1.66934	1.73434	1.76646	1.76866
UCC_A	1.29454	1.34073	1.35892	1.3106	1.36256	1.27404	1.35401	1.36436	1.35401	1.30974	1.25154	1.2114	1.45059	1.25235	1.34689	1.29454	1.35046	1.20903	1.35046	1.34957	1.30613	1.29833	1.01639	1.20117	1.40792	1.29708	1.29285	1.25072	1.29201	1.14243	1.30736	1.30118	1.24061	1.34805	1.39321	1.2499	1.25072	0.972907	1.01303	1.35892	1.30802	1.40145	1.34869	1.34869	1.29539
UCC_U	1.10315	1.01608	1.11247	1.03628	1.04505	1.04084	1.06683	0.937514	1.06769	1.14309	1.06425	1.14309	0.93827	1.06425	1.01608	1.10138	1.06597	1.25942	0.946764	1.06169	1.0751	1.27556	1.11166	1.03712	1.05856	1.10404	0.983743	1.06769	1.10582	0.855253	0.979789	1.25337	1.09913	1.10002	1.25136	1.06425	1.18346	1.06597	1.11712	1.11247	1.0346	0.967591	1.06683	1.06511	1.10315
UCC_C	0.666285	0.690962	0.596588	0.818418	0.924698	0.740818	0.642373	0.934052	0.634979	0.613813	0.856498	0.827948	0.740818	0.642373	0.688954	0.665315	0.637732	0.620961	0.855253	0.645191	0.57962	0.406191	1.44	0.82078	0.700186	0.663384	0.884512	0.640509	0.664348	1.166	0.656712	0.626432	0.731315	0.729231	0.630133	0.855253	0.640509	1.2645	0.950641	0.596588	0.614698	0.768372	0.639581	0.855253	0.665315
UCC_G	0.568497	0.591761	0.506551	0.524079	0.319587	0.645557	0.542151	0.476435	0.546853	0.530597	0.548894	0.529281	0.478788	0.730949	0.58809	0.570626	0.548894	0.529938	0.546853	0.547532	0.664901	0.531134	0.419779	0.713677	0.407645	0.567791	0.569205	0.730949	0.569915	0.81988	0.754244	0.353732	0.633565	0.426068	0.176646	0.55095	0.550263	0.725541	0.8458	0.506551	0.702223	0.495586	0.548212	0.365475	0.568497
UCG_A	1.21985	1.21826	1.15641	0.98295	1.2295	1.22627	1.12189	1.40699	1.20203	1.30974	1.22145	1.15111	1.09505	1.39686	1.22385	1.21985	1.15186	1.39503	1.22385	1.30459	0.995148	1.19234	0.941099	1.21272	1.29962	1.22225	1.1466	1.19574	1.21747	1.08159	1.08302	1.08431	0.939855	1.40421	1.19418	1.21985	1.22065	1.50476	1.40699	1.15641	1.03264	1.24573	1.22225	1.22225	1.22065
UCG_U	0.643504	0.642987	0.608588	0.863563	0.862167	0.858696	0.916681	0.859388	0.737212	0.685852	0.642987	0.605164	0.955646	0.642987	0.857316	0.64247	0.606138	0.736025	0.643504	0.684202	0.737212	0.993941	0.578991	0.432131	0.26464	0.644022	0.810141	0.737212	0.645061	0.52631	0.527579	0.759616	0.286232	0.245539	0.731315	0.642987	0.643504	0.228986	0.436375	0.608588	0.544527	0.764517	0.859388	0.643504	0.643504
UCG_C	0.777333	0.777333	1.0879	0.92072	0.381438	0.763969	0.827948	0.385296	0.438438	0.818418	0.776201	0.730542	0.679083	0.776201	0.775073	0.776201	0.725264	0.443544	1.16261	0.831579	1.32485	0.870409	1	0.769481	0.933582	0.773948	0.728422	0.884512	0.775073	0.956717	1.41446	0.696036	1.52357	0.868132	0.450095	0.775073	0.773948	1.22235	0.742688	1.0879	1.2941	0.341499	0.386413	0.775073	0.776201
UCG_G	1.32649	1.33146	1.23161	1.3102	1.31829	0.998596	1.04816	0.982648	1.51036	1.06119	1.32649	1.55671	1.17037	0.993634	0.992401	1.33146	1.56058	1.13558	0.991171	1.05856	1.13983	0.758762	1.74908	1.67268	1.63058	1.32485	1.25002	1.13558	1.3298	1.61453	1.21839	1.47388	1.7599	1.52167	1.51411	1.33146	1.3298	1.05204	1.32156	1.23161	1.38597	1.4684	1.32485	1.32485	1.32649
UGA_A	1.08249	1.11384	1.045	1.12337	1.1512	1.04686	1.0961	1.13246	0.989907	1.08961	1.05106	1.08533	1.10622	1.00978	1.08604	1.08249	1.09897	1.0832	1.03237	1.08533	1.049	1.00559	0.977295	1.19697	0.894444	1.11075	1.0608	1.06288	1.11311	0.990637	0.905092	1.09105	0.895627	0.936143	1.04865	1.07498	1.0961	0.815835	0.808617	1.045	1.03095	1.12799	1.14441	1.01888	1.0832
UGA_U	1.13055	1.12964	1.24312	1.21915	1.16341	1.15872	1.26439	1.13188	1.17376	1.16998	1.12964	1.12964	1.14677	1.11554	1.12964	1.12873	1.14493	1.13146	1.10315	1.12692	1.17376	1.21548	1.06891	1.17854	0.971386	1.11734	1.1477	1.14677	1.13328	1.04963	0.979789	1.15181	1.09105	0.941234	1.1743	1.11554	1.14401	1.11734	1.16367	1.24312	1.22884	1.13279	1.15966	1.13055	1.13055
UGA_C	1.02425	1.02425	0.93188	0.938773	0.955893	0.957262	0.927873	0.977337	1.01099	1.01099	1.02276	1.02276	0.945866	1.0474	1.02127	1.02276	0.954067	1.02276	1.03343	1.02725	1.01831	1.10112	1.38462	0.979339	1.42783	0.969766	1.03193	1.03193	1.02127	1.13067	1.38639	1.08945	1.21886	1.37454	1.0841	1.04588	0.958221	1.47271	1.36586	0.93188	0.989169	0.974521	0.968361	1.02127	1.02276
UGA_G	0.624232	0.563913	0.608646	0.493251	0.508258	0.705835	0.481912	0.575209	0.746294	0.561809	0.686655	0.622683	0.626984	0.766176	0.622683	0.62657	0.631663	0.623457	0.755178	0.622683	0.625789	0.575928	0.60545	0.364948	0.872839	0.63848	0.63245	0.630879	0.56321	0.834787	0.879951	0.519063	0.869599	0.887641	0.569826	0.641668	0.633239	0.760507	0.789899	0.608646	0.605364	0.580198	0.510784	0.748148	0.624232
UGU_A	0.772644	0.738086	0.693439	0.658767	0.812611	0.776705	0.701184	0.785298	0.642048	0.752985	0.740018	0.732167	0.75547	0.731687	0.674067	0.739051	0.765949	0.763945	0.70777	0.723553	0.772139	0.916067	0.840267	0.755981	0.695679	0.740503	0.828749	0.782578	0.7466	0.72673	0.632774	0.688858	0.688498	0.693847	0.712804	0.739051	0.773149	0.760835	0.799428	0.693439	0.709166	0.767459	0.698429	0.774162	0.763945
UGU_U	0.785643	0.826328	0.723794	0.724967	0.706354	0.662127	0.736618	0.719488	0.911893	0.752765	0.826328	0.775666	0.629328	0.857316	0.826328	0.825665	0.817806	0.736025	0.868343	0.845191	0.704645	0.933335	1.03391	0.628555	0.890437	0.827659	0.737807	0.755193	0.797148	0.807205	0.886214	0.844514	0.838726	0.849278	0.793675	0.867645	0.785643	0.887641	0.83308	0.723794	0.706354	0.778169	0.816419	0.785643	0.77629
UGU_C	1.12385	1.12385	1.14162	1.21247	1.39707	1.39908	1.10886	1.36198	1.18325	1.19768	1.12222	1.18278	1.49067	1.03494	1.27	1.12222	1.10085	1.10886	1.19529	1.10062	1.19183	0.965941	1.07143	1.27914	1.64201	1.11896	1.17935	1.13261	1.13425	1.25771	1.65285	1.25286	1.7716	1.71584	1.24561	1.12059	1.11896	1.51077	1.28283	1.14162	1.18496	1.39039	1.3138	1.12059	1.10886
UGU_G	1.66211	1.66834	1.87403	1.87633	1.46124	1.60417	1.87171	1.52349	1.65593	1.68238	1.66211	1.70126	1.60569	1.70337	1.65799	1.66834	1.64232	1.76646	1.59224	1.68124	1.73034	1.29545	1.18687	1.80736	1.18457	1.66005	1.58113	1.68029	1.68658	1.59186	1.3051	1.623	1.16645	1.19048	1.66376	1.60417	1.66626	1.18206	1.38163	1.87403	1.84016	1.44743	1.58981	1.66005	1.70549
UGC_A	1.18965	1.12107	1.24009	1.27315	1.17728	1.17418	1.20203	1.20063	1.20203	1.16637	1.1912	1.20888	1.18562	1.1763	1.17784	1.17399	1.17784	1.19043	1.19355	1.20888	1.20989	1.19737	1.15828	1.1579	1.13899	1.1763	1.13582	1.17476	1.19262	1.11005	1.16754	1.21068	1.1475	1.13599	1.12867	1.18965	1.19043	1.14286	1.09814	1.24009	1.22867	1.21206	1.18196	1.1763	1.19043
UGC_U	1.05249	1.1134	1.07491	1.0593	0.932072	1.06757	1.0268	1.10002	0.98295	1.02433	1.05164	1.06585	1.04115	1.0378	1.08292	1.03697	1.03947	1.05333	1.00673	1.01706	0.995883	0.968778	0.846217	1.094	0.966383	1.03947	1.0873	0.995883	1.02763	0.94528	1.04551	0.944522	1.03842	1.00423	1.0368	1.05164	1.00673	0.956522	0.979183	1.07491	1.03932	1.06929	1.01364	1.03864	1.05249
UGC_C	1.24373	1.29219	1.0408	1.06394	1.2371	1.23887	1.20966	0.986359	1.35517	1.27546	1.24192	1.2587	1.20627	1.30729	1.2238	1.30729	1.29784	1.32472	1.24012	1.26423	1.3016	1.31112	1.38462	1.09091	1.22729	1.30349	1.30349	1.30349	1.28843	1.47284	1.12122	1.3188	1.06296	1.16076	1.43575	1.24012	1.32087	1.23782	1.30423	1.0408	1.17887	1.07987	1.18896	1.30539	1.32472
UGC_G	0.353732	0.345834	0.407872	0.349386	0.570073	0.359854	0.408373	0.48914	0.343263	0.413452	0.353732	0.286098	0.41579	0.348644	0.348211	0.350385	0.349077	0.282634	0.4229	0.357622	0.349948	0.403393	0.60545	0.474279	0.595436	0.348644	0.349512	0.418372	0.345403	0.483298	0.515093	0.418893	0.613919	0.59841	0.335404	0.355056	0.354614	0.59926	0.580198	0.407872	0.360731	0.428615	0.475586	0.348644	0.282985
UGG_A	0.764517	0.763518	0.748914	0.736637	0.775249	0.781134	0.76904	0.763115	0.814278	0.745498	0.765517	0.76652	0.784743	0.753859	0.843654	0.764517	0.767023	0.79716	0.767023	0.754353	0.808959	0.815451	0.641658	0.778086	0.572714	0.766019	0.776035	0.752873	0.76302	0.58964	0.646259	0.782663	0.682153	0.571206	0.755638	0.796639	0.777558	0.661273	0.71542	0.748914	0.756336	0.794153	0.757618	0.766019	0.752873
UGG_U	1.21781	1.21683	1.20703	1.2458	1.24866	1.18247	1.16433	1.22354	1.16527	1.17881	1.21683	1.16152	1.18437	1.19752	1.14309	1.21586	1.21879	1.09041	1.21781	1.19464	1.16527	1.19958	0.947439	1.0917	1.16621	1.21879	1.18533	1.20138	1.22076	1.26909	1.06813	1.31933	0.997195	1.10701	1.27257	1.19752	1.18152	1.0197	1.18339	1.20703	1.2043	1.20411	1.16527	1.21781	1.19848
UGG_C	1.40421	1.40421	1.33569	1.30813	1.26269	1.4027	1.30202	1.25385	1.38603	1.43862	1.40217	1.50233	1.4027	1.37991	1.37791	1.50233	1.39204	1.47848	1.30012	1.38597	1.29635	1.36564	1.45455	1.61996	1.02852	1.3981	1.42102	1.37591	1.40013	0.902709	1.20577	1.2089	1.27783	1.13299	1.38843	1.37791	1.42102	1.24145	1.30915	1.33569	1.46357	1.33185	1.36227	1.40013	1.47848
UGG_G	0.770222	0.773107	0.872393	0.859146	0.818252	0.78578	0.929817	0.888269	0.767359	0.829058	0.770222	0.768311	0.77705	0.841172	0.756115	0.687206	0.770222	0.841172	0.852621	0.840128	0.857936	0.732598	1.35156	0.751239	1.52694	0.769265	0.783823	0.841172	0.772143	1.43876	1.38484	0.744698	1.3625	1.53457	0.71856	0.760835	0.784801	1.39723	0.985572	0.872393	0.752381	0.792937	0.8982	0.769265	0.757996
CAA_A	0.992423	0.991128	1.00635	0.976845	1.01071	1.039	0.982856	0.978778	1.01348	1.02501	1.00222	0.979636	1.01272	0.994373	1.00419	0.992423	0.997326	0.993072	0.97197	0.988081	0.991775	1.12724	1.15709	0.979734	1.1403	0.987434	0.999599	1.01672	0.982158	1.18528	1.10287	1.08569	1.11851	1.12798	1.09034	0.992423	1.01672	1.1892	1.19053	1.00635	0.99764	1.01484	0.986017	0.994373	0.977713
CAA_U	0.988887	0.988092	0.977123	1.05129	0.998299	0.947527	0.998947	0.986428	0.95404	0.89459	0.996538	1.02585	1.02606	0.988092	0.967228	0.987299	0.985634	0.989684	1.01797	1.00271	0.99128	0.809719	1.139	1.01327	0.93827	0.977137	0.971131	0.99128	0.98295	0.961276	1.0002	0.998256	1.02192	0.986183	0.979326	0.988092	0.988887	1.16385	1.07415	0.977123	0.964458	0.978713	1.01104	0.988887	0.997339
CAA_C	1.15941	1.21211	1.23295	1.12088	1.17777	1.10644	1.22069	1.28656	1.13478	1.22763	1.11455	1.11455	1.01863	1.15772	1.16592	1.15772	1.12574	1.15772	1.10349	1.12908	1.15269	1.26059	0.885246	1.11442	1.10332	1.17427	1.16423	1.10189	1.19843	1.02788	1.07263	1.10873	1.00732	1.04603	1.09588	1.15604	1.15436	0.808165	1.00549	1.23295	1.14605	1.2188	1.19496	1.15604	1.16762
CAA_G	0.899317	0.857551	0.828773	0.865869	0.832607	0.918249	0.851068	0.820297	0.932867	0.922778	0.907004	0.904753	0.923977	0.8982	0.904753	0.902686	0.922778	0.8982	0.940773	0.912553	0.90156	0.824173	0.602142	0.922858	0.744541	0.913686	0.908133	0.8982	0.893984	0.693849	0.747958	0.751288	0.741777	0.742126	0.783387	0.902686	0.856482	0.565143	0.528625	0.828773	0.937289	0.82028	0.84612	0.8982	0.907004
CAU_A	1.06219	1.0608	1.02747	1.01509	1.01301	1.10812	1.02612	1.01434	1.0961	1.12263	1.06358	1.06497	1.06808	1.06427	1.07851	1.06219	1.02022	1.06288	1.06567	1.06497	1.06149	1.13226	0.929186	1.13549	0.858489	1.06427	1.08108	1.05038	1.06011	0.891651	0.938614	1.06219	0.917208	0.890477	1.06921	1.06219	1.06288	0.964286	0.997362	1.02747	1.00103	0.989256	1.05616	1.06427	1.07569
CAU_U	0.858005	0.857316	0.925252	0.915585	0.922318	0.838726	0.92227	0.919345	0.869967	0.847229	0.857316	0.857316	0.830423	0.816491	0.867645	0.856627	0.889003	0.858696	0.858005	0.855253	0.860081	0.809022	1.05538	0.874676	1.17474	0.858696	0.850648	0.849962	0.860081	1.08471	1.10075	0.77318	1.11734	1.13188	0.833359	0.857316	0.858005	1	1.06056	0.925252	0.903223	0.930911	0.880349	0.858005	0.826993
CAU_C	0.740317	0.740317	0.826978	0.813487	0.780617	0.781736	0.75727	0.860197	0.705532	0.722133	0.739239	0.739239	0.843	0.813163	0.747058	0.739239	0.79779	0.739239	0.738165	0.742482	0.736025	0.708472	0.683545	0.593335	0.518024	0.737093	0.728422	0.801264	0.738165	0.834211	0.454023	0.820328	0.513976	0.518762	0.732713	0.738165	0.737093	0.618911	0.601672	0.826978	0.804961	0.867809	0.753977	0.738165	0.748146
CAU_G	1.32649	1.33146	1.21284	1.26284	1.28764	1.23857	1.27824	1.21879	1.27599	1.24846	1.32649	1.3232	1.27126	1.32485	1.27538	1.33146	1.31089	1.32485	1.32156	1.3232	1.3298	1.29695	1.32841	1.28978	1.42179	1.32485	1.31252	1.30926	1.3298	1.21582	1.43399	1.38966	1.39944	1.42889	1.35566	1.33146	1.3298	1.39827	1.27138	1.21284	1.31667	1.24382	1.29253	1.32485	1.34248
CAC_A	1.39412	1.42468	1.43687	1.40421	1.40514	1.3703	1.40237	1.37427	1.43353	1.30539	1.39594	1.39777	1.43921	1.39686	1.42977	1.39412	1.39869	1.39503	1.39869	1.42883	1.45378	1.35871	1.29401	1.25997	1.25814	1.39686	1.3923	1.39503	1.42231	1.28889	1.28549	1.33075	1.3158	1.25483	1.36225	1.39412	1.36403	1.20918	1.28974	1.43687	1.40145	1.36885	1.39686	1.42934	1.39503
CAC_U	0.858005	0.797503	0.882217	0.863563	0.862167	0.839614	0.900311	0.879374	0.840968	0.957003	0.857316	0.857316	0.840968	0.857316	0.838264	0.856627	0.821361	0.858696	0.858005	0.836247	0.822686	0.970826	1.23035	1.0214	0.951579	0.821361	0.860775	0.860081	0.840968	1.28288	0.969139	1.00994	0.992271	0.950812	0.98592	0.857316	0.838938	1.19166	1.2364	0.882217	0.862167	0.880083	0.859388	0.877959	0.858005
CAC_C	1.55467	1.59082	1.43366	1.53453	1.38705	1.49398	1.47848	1.43366	1.50043	1.57022	1.5524	1.5524	1.49398	1.5524	1.5157	1.5524	1.47418	1.5524	1.55015	1.52456	1.47845	1.41694	0.875	1.39906	1.42024	1.4806	1.5479	1.5479	1.5157	0.777333	1.33246	1.42371	1.35429	1.42226	1.4003	1.55015	1.5135	1.12257	0.86647	1.43366	1.53674	1.42953	1.54565	1.442	1.5524
CAC_G	0	0	0	0	0.119845	0.118352	0	0.121879	0	0	0	0	0	0	0	0	0.115347	0	0	0	0	0	0.218635	0.121649	0.225506	0.115204	0	0	0	0.218635	0.229552	0	0.117327	0.226632	0	0	0.118205	0.214701	0.22026	0	0	0.122936	0	0	0
CAG_A	0.966589	0.978372	1.01103	0.997731	0.949418	0.9848	1.02335	0.963694	0.996419	0.986096	0.943205	0.957379	0.976159	0.995022	0.982863	0.979651	1.00706	0.980291	0.958006	1.0064	0.979011	0.951781	1.14696	0.960936	1.03248	1.00574	0.978372	0.967221	1.0018	0.984246	0.99917	1.02104	1.01689	0.99961	1.03059	0.979651	0.980291	0.989975	1.01886	1.01103	0.971669	0.934297	1.01933	0.992504	1.02792
CAG_U	0.960966	0.973169	0.965627	0.954465	0.932072	0.974736	0.929068	0.894705	0.950616	0.973169	0.973169	0.9865	0.963291	0.939524	0.973169	0.972387	0.96174	0.974736	0.987294	0.957883	0.976308	1.09857	0.651364	1.01407	0.745404	0.96174	0.977096	0.963291	0.963291	0.741219	0.719039	0.962893	0.732003	0.757427	0.981765	0.973169	0.973952	0.602594	0.601897	0.965627	0.965627	0.963291	0.929068	0.948322	0.948322
CAG_C	1.32665	1.26054	1.23295	1.29224	1.2371	1.23887	1.2587	1.26673	1.29224	1.32716	1.34262	1.27595	1.30384	1.27595	1.25688	1.2587	1.23295	1.2587	1.27409	1.24737	1.25323	1.12237	1.5	1.23117	1.41593	1.23832	1.25505	1.32087	1.24012	1.45102	1.4829	1.23522	1.39869	1.44198	1.20847	1.25688	1.25505	1.60836	1.5366	1.23295	1.31136	1.2294	1.25323	1.30539	1.22558
CAG_G	0.848956	0.863651	0.837497	0.827493	0.997629	0.863651	0.849858	1.00508	0.834671	0.788726	0.860428	0.87005	0.842667	0.871131	0.858293	0.863651	0.848956	0.859359	0.868972	0.846849	0.862574	0.838632	0.81988	0.856412	0.971553	0.847901	0.8615	0.847901	0.851073	1.04945	1.02188	0.822052	1.03863	0.992954	0.798537	0.863651	0.862574	1.10741	1.09371	0.837497	0.842667	0.986766	0.859359	0.836744	0.837785
CUA_A	0.965159	0.963899	0.936143	0.91814	0.954434	0.970232	0.97087	0.902599	0.916933	0.900224	0.930629	0.94943	0.828189	0.948809	0.950053	0.946948	0.950053	0.947568	0.932459	0.94943	0.94633	0.863419	0.898322	0.993711	0.938614	0.948809	0.945712	0.947568	0.945095	0.937377	0.84055	0.965159	0.897134	0.92217	0.928805	0.946948	0.947568	0.954946	0.998511	0.936143	0.91633	0.899041	0.949863	0.91333	0.947568
CUA_U	1.32001	1.31895	1.42004	1.39499	1.36645	1.32107	1.32214	1.42691	1.3232	1.42347	1.3336	1.29406	1.4166	1.29406	1.29406	1.29302	1.29615	1.29615	1.33467	1.29095	1.29824	1.25956	1.47379	1.435	1.35528	1.29615	1.29928	1.29824	1.36315	1.32039	1.33076	1.38046	1.24901	1.33398	1.40527	1.29406	1.2951	1.26823	1.40766	1.42004	1.32641	1.42806	1.37502	1.32001	1.2951
CUA_C	0.478359	0.478359	0.362632	0.472164	0.460604	0.470135	0.477662	0.465264	0.590205	0.463255	0.574964	0.585812	0.599191	0.585812	0.584961	0.585812	0.58158	0.585812	0.574128	0.588382	0.583265	0.630296	0.454546	0.464592	0.735549	0.584112	0.584112	0.584112	0.467969	0.763695	0.914823	0.602338	0.923377	0.816304	0.617778	0.584961	0.584112	0.752215	0.479154	0.362632	0.591055	0.463923	0.370957	0.59621	0.585812
CUA_G	1.02038	1.0242	1.02634	1.00784	0.99494	1.0242	1.00784	0.988828	1.01659	1.00113	0.982588	0.998643	1.03268	0.999883	0.998643	1.00488	1.00113	0.999883	0.978935	0.998643	1.00362	1.19047	0.954043	0.807936	0.802937	0.999883	1.00237	0.999883	1.00362	0.828511	0.866817	0.816304	0.879951	0.794902	0.831276	1.00488	1.00362	0.890184	0.852621	1.02634	1.01282	0.997405	1.05988	1.01911	1.00113
CUU_A	0.674573	0.662999	0.713252	0.702107	0.70257	0.678119	0.712314	0.703496	0.678565	0.701645	0.675456	0.676342	0.670439	0.686979	0.666042	0.663866	0.699345	0.675015	0.642021	0.641601	0.674133	0.707321	0.855545	0.79198	0.89595	0.675899	0.684737	0.675015	0.695695	0.703033	0.823093	0.538081	0.793003	0.880254	0.586614	0.674573	0.675015	0.682604	0.779258	0.713252	0.678119	0.689236	0.698429	0.698429	0.675015
CUU_U	0.996393	1.03422	1.04007	1.07945	1.09208	0.997195	1.09129	1.08856	0.998804	1.01806	0.995592	0.995592	1.03756	1.01191	1.03422	1.03339	1.0197	0.997195	1.01273	1.00948	0.998804	0.943402	1.15798	1.09748	0.990396	0.997195	1.016	1.05429	1.0321	1.08332	0.949642	1.19939	0.966033	0.974828	1.1376	0.995592	0.996393	1.10799	1.02045	1.04007	1.00123	1.07158	1.12795	1.02961	1.05175
CUU_C	0.702107	0.690962	0.587118	0.57545	0.508584	0.690036	0.492826	0.616474	0.693015	0.671358	0.701085	0.701085	0.679083	0.712578	0.688954	0.689957	0.674269	0.701085	0.711542	0.715704	0.698037	0.722882	0.636364	0.586271	0.919437	0.69905	0.609008	0.69905	0.723402	0.725511	1.13157	0.769302	1.04746	0.997704	0.773848	0.700066	0.69905	0.88719	1.00549	0.587118	0.694014	0.604621	0.57962	0.620058	0.701085
CUU_G	1.88276	1.85982	1.82787	1.80152	1.84561	1.88982	1.83012	1.74693	1.87577	1.82393	1.88276	1.87809	1.83915	1.82438	1.84828	1.85982	1.82393	1.88043	1.90652	1.90888	1.88746	1.89048	1.35156	1.61427	1.2847	1.88043	1.91601	1.79495	1.77307	1.66162	1.29962	1.76866	1.40242	1.27184	1.76646	1.88982	1.88746	1.52715	1.38256	1.82787	1.86882	1.81986	1.73886	1.85478	1.79718
CUC_A	1.22682	1.1781	1.14417	1.2872	1.3531	1.24573	1.24655	1.40699	1.23408	1.30306	1.22843	1.23004	1.35578	1.22923	1.23085	1.22682	1.23085	1.28772	1.23085	1.23004	1.22602	1.17705	1.15023	1.15497	1.56436	1.22923	1.1781	1.22763	1.22442	1.40607	1.74314	1.00377	1.71626	1.56024	1.22602	1.22682	1.22763	1.53896	1.5349	1.14417	1.29364	1.34539	1.18196	1.19731	1.22763
CUC_U	1.51009	1.58274	1.40501	1.43927	1.27728	1.27214	1.40048	1.32214	1.51374	1.34721	1.50888	1.50888	1.40161	1.3717	1.50888	1.50766	1.51131	1.45318	1.51009	1.50525	1.37613	1.4718	1.28665	1.44044	0.955646	1.51131	1.32427	1.37613	1.51374	0.760225	0.979789	1.50404	0.896031	0.954876	1.50163	1.50888	1.51009	0.780633	0.952091	1.40501	1.32641	1.37613	1.45435	1.34829	1.51009
CUC_C	0.746239	0.717538	1.14162	0.767267	0.904149	1.13181	0.919942	0.711316	0.736576	0.876876	0.745153	0.745153	0.679083	0.993538	0.74407	0.745153	0.739769	0.716493	0.74407	0.748421	0.989218	0.703022	0.888889	0.769481	1.01138	0.74299	1.19069	0.990654	0.74407	1.38192	0.583744	0.751718	0.794907	1.01282	0.75616	0.74407	0.74299	1.38903	1.08027	1.14162	0.945689	0.737637	0.951171	1.10725	0.745153
CUC_G	0	0	0	0	0	0	0	0	0	0	0	0	0	0	0	0	0	0	0	0	0	0.204282	0.388684	0.223024	0	0	0	0	0	0.291513	0	0.424478	0	0	0	0	0	0	0	0	0	0	0	0	0
CUG_A	0.868467	0.881789	0.842528	0.842528	0.889921	0.827083	0.827627	0.876487	0.841421	0.846429	0.869604	0.870744	0.877066	0.824375	0.857261	0.868467	0.857261	0.869035	0.871315	0.870744	0.835925	0.794894	0.694965	0.923977	0.703961	0.870173	0.849538	0.837018	0.852787	0.692217	0.61214	0.871324	0.665731	0.692489	0.884576	0.868467	0.869035	0.644898	0.760537	0.842528	0.85512	0.887583	0.824375	0.870173	0.869035
CUG_U	0.956465	0.971624	0.977123	0.978705	0.919645	0.957235	1.01436	1.01436	1.0321	0.925356	0.955696	0.955696	0.90238	1.01191	0.940282	0.954928	0.997195	0.957235	0.956465	1.00948	0.974759	0.993941	0.748234	0.864263	0.668952	0.957235	0.99208	0.91742	0.943315	0.947357	0.646093	1.0148	0.667875	0.659257	0.975086	0.955696	0.956465	0.686957	0.660459	0.977123	0.935232	0.974759	0.901653	0.956465	0.956465
CUG_C	1.22334	1.24373	1.1302	1.12532	1.2206	1.20231	1.11977	1.11167	1.12532	1.16917	1.22156	1.22156	1.3025	1.22156	1.20011	1.22156	1.19318	1.22156	1.21979	1.12468	1.23652	1.35397	1.66154	1.43636	1.8542	1.21802	1.25931	1.34151	1.20011	1.43508	1.95427	1.27244	1.94679	1.91465	1.4003	1.21979	1.21802	1.83353	1.76639	1.1302	1.25023	1.12695	1.31761	1.21979	1.22156
CUG_G	1.13078	1.06517	1.22135	1.22285	1.14252	1.22233	1.2028	1.11689	1.14535	1.26333	1.13078	1.12798	1.1224	1.12938	1.19515	1.13502	1.11254	1.12938	1.12658	1.12798	1.15249	1.09599	1.37235	0.981305	1.32485	1.12938	1.08052	1.1482	1.20111	1.29163	1.45383	0.99487	1.31993	1.31322	0.925289	1.13502	1.1336	1.42776	1.28584	1.22135	1.16045	1.14535	1.21625	1.12938	1.13078
CCA_A	0.789124	0.788093	0.864132	0.810123	0.795362	0.764425	0.809058	0.827643	0.831033	0.741361	0.790156	0.791192	0.819154	0.790674	0.806936	0.789124	0.77705	0.78964	0.77705	0.791192	0.759931	0.875855	0.964053	0.79198	0.87604	0.790674	0.788093	0.78964	0.787579	0.830857	0.89595	0.811123	0.852427	0.936143	0.782152	0.789124	0.78964	1.03223	1.11078	0.864132	0.740387	0.879339	0.859604	0.790674	0.78964
CCA_U	0.906572	0.905843	0.795846	0.863563	0.910969	0.874309	0.859388	0.808836	0.891936	0.905843	0.905843	0.905843	0.813168	0.905843	0.857316	0.905115	0.8905	0.907302	0.889783	0.839116	0.875719	0.966332	0.762573	0.864263	0.91742	0.907302	0.909498	0.908765	0.908765	0.855253	0.857316	0.807955	0.878666	0.840291	0.838232	0.905843	0.906572	0.837752	0.826816	0.795846	0.910969	0.809488	0.793281	0.906572	0.906572
CCA_C	1.17333	1.17333	1.18553	1.18041	1.26666	1.22235	1.19416	1.20877	1.13669	1.15814	1.17162	1.17162	1.22235	1.17162	1.19242	1.17162	1.25578	1.17162	1.14826	1.29444	1.23652	1.12831	1.17073	1.20918	1.34851	1.16822	1.16822	1.16822	1.16992	1.696	1.39303	1.25286	1.41728	1.35043	1.3266	1.16992	1.16822	1.63974	1.25084	1.18553	1.15981	1.20529	1.18896	1.16992	1.17162
CCA_G	1.40158	1.40683	1.40925	1.41098	1.29342	1.4525	1.41098	1.43865	1.37051	1.50169	1.40158	1.3981	1.43636	1.39984	1.42499	1.40683	1.37562	1.39984	1.4684	1.3981	1.45069	1.1803	1.27981	1.43373	1.05988	1.39984	1.40332	1.39984	1.40507	0.954043	1.07994	1.44708	1.10505	1.06517	1.39457	1.40683	1.40507	0.641485	0.834671	1.40925	1.49057	1.34747	1.42676	1.39984	1.40158
CCU_A	0.722876	0.642599	0.702107	0.702107	0.678343	0.67656	0.727154	0.602997	0.701184	0.654869	0.723822	0.698886	0.625743	0.724296	0.62164	0.722876	0.725246	0.769672	0.645549	0.724771	0.796119	0.695532	1.04865	0.573503	0.98935	0.724296	0.642599	0.723349	0.721462	1.10781	0.965432	0.673023	0.990658	0.986745	0.597089	0.722876	0.79716	1.11372	1.1408	0.702107	0.726676	0.579909	0.620825	0.724296	0.723349
CCU_U	1.27112	1.31895	1.35483	1.35703	1.1892	1.30285	1.27317	1.2277	1.35156	1.3717	1.2701	1.22474	1.27419	1.2701	1.2701	1.26908	1.27214	1.18441	1.32001	1.26704	1.22869	1.41326	0.992555	1.19209	1.0228	1.27214	1.32427	1.27419	1.27419	1.03667	0.979789	1.06084	1.02115	1.02197	1.09697	1.2701	1.22572	0.99428	0.849162	1.35483	1.27728	1.30495	1.40048	1.27112	1.27112
CCU_C	0.690962	0.717538	0.660508	0.657657	0.841794	0.63225	0.689957	0.880678	0.657657	0.613813	0.689957	0.665315	0.679083	0.689957	0.688954	0.689957	0.684971	0.642373	0.715452	0.692983	0.662423	0.571206	1.02857	0.849082	0.820038	0.687954	0.714414	0.687954	0.688954	0.376889	0.875616	0.648033	0.823553	0.821206	0.675143	0.688954	0.663384	0.804178	0.963488	0.660508	0.682997	0.847859	0.686957	0.688954	0.689957
CCU_G	1.37562	1.43388	1.30859	1.3102	1.45467	1.4692	1.35872	1.49737	1.32156	1.41493	1.37562	1.51223	1.56049	1.37391	1.56824	1.38077	1.37562	1.4619	1.42322	1.37221	1.3298	1.32783	0.899526	1.66114	1.14581	1.37391	1.43031	1.37391	1.37905	1.27206	1.20679	1.82965	1.14156	1.15153	1.89264	1.38077	1.3298	0.96898	1.0001	1.30859	1.36543	1.45828	1.37391	1.37391	1.37562
CCC_A	1.39412	1.3923	1.40421	1.47812	1.2044	1.40145	1.32856	1.40699	1.40237	1.40329	1.46941	1.47134	1.48202	1.32334	1.39869	1.39412	1.39869	1.39503	1.4723	1.39777	1.39321	1.73883	0.604992	1.58396	0.527971	1.32334	1.31902	1.39503	1.39139	0.992517	0.938614	1.64014	0.881114	0.877634	1.80297	1.46749	1.39503	1.05804	0.592418	1.40421	1.40145	1.32769	1.39686	1.32334	1.39503
CCC_U	0.762671	0.762058	0.766371	0.727211	0.656889	0.686957	0.723695	0.68751	0.764517	0.762058	0.72195	0.72195	0.724279	0.72195	0.762058	0.761446	0.763285	0.763285	0.722531	0.760225	0.764517	0.434849	1.98511	0.658486	1.72016	0.723112	0.724863	0.764517	0.764517	1.81112	1.60032	0.603224	1.71739	1.71878	0.401506	0.72195	0.762671	1.50272	1.65363	0.766371	0.766371	0.724279	0.7639	0.722531	0.762671
CCC_C	0.690962	0.690962	0.684971	0.646119	0.871858	0.916763	0.980465	0.616474	0.682015	0.682015	0.653643	0.653643	0.643342	0.980465	0.688954	0.689957	0.684971	0.689957	0.652693	0.692983	0.686957	0.761608	0	0.879407	0.758535	0.977619	0.651746	0.687954	0.688954	0	0.817242	0.736979	0.761786	0.759616	0.741333	0.652693	0.687954	0.381984	0.938133	0.684971	0.682997	0.64705	0.686957	0.652693	0.689957
CCC_G	0.884329	0.887641	0.872393	0.827493	1.25552	0.798877	0.827493	1.04816	0.881041	0.884329	0.837785	0.835706	0.831579	0.836744	0.882134	0.887641	0.884329	0.88323	0.834671	0.882134	0.886534	0.663917	1.12441	0.509769	0.993634	0.836744	1.11844	0.88323	0.886534	0.617322	0.35198	0.624232	0.329982	0.332865	0.623457	0.840923	0.886534	0.657522	0.834671	0.872393	0.877778	1.11289	0.88323	1.11566	0.884329
CCG_A	0.995799	0.928199	1.00301	1.12337	1.12411	1.05108	1.00169	1.12559	1.05178	1.12263	0.997102	0.998409	1.05594	1.11749	0.932459	0.995799	0.999064	0.99645	0.999064	0.998409	1.11457	1.19234	1.12932	0.852902	1.87723	0.997755	1.04422	1.11602	0.99385	1.15794	1.7919	1.28688	1.69174	1.68506	1.16101	0.995799	0.99645	1.3022	1.05524	1.00301	1.22627	1.12116	0.997755	0.997755	0.93002
CCG_U	0.490289	0.457235	0.492667	0.460567	0.459822	0.429348	0.491079	0.45834	0.430041	0.457235	0.489895	0.489895	0.645061	0.457235	0.457235	0.489501	0.490683	0.490683	0.490289	0.488716	0.45871	0.248485	0.463192	0.531854	0.860081	0.490683	0.430388	0.45871	0.491475	0.603708	0.935253	0.788832	1.03044	1.03127	0.5688	0.489895	0.490289	1.05686	0.654563	0.492667	0.431083	0.45871	0.491079	0.490289	0.457603
CCG_C	2.66514	2.48746	2.64203	2.86446	2.4412	2.29191	2.66126	2.4659	2.68543	2.86446	2.66126	2.66126	2.29191	2.48384	2.48023	2.66126	2.64203	2.66126	2.65739	2.67293	2.47304	2.61123	2	2.84116	0.50569	2.65354	2.32184	2.47663	2.65739	1.46321	0.55721	1.92748	0.609429	0.607693	1.57533	2.65739	2.65354	0.470135	1.48538	2.64203	2.30512	2.86859	2.64969	2.65739	2.48384
CCG_G	0.378998	0.710113	0.373883	0	0.351545	0.665731	0.374342	0.349386	0.33039	0	0.378998	0.378058	0.329167	0.353292	0.705708	0.380418	0.378998	0.378527	0.377589	0.378058	0.354614	0.379381	0.699631	0.411737	0	0.378527	0.664073	0.353292	0.379943	0.925983	0	0	0	0	0.88323	0.380418	0.379943	0.809258	0.991171	0.373883	0.329167	0	0.378527	0.378527	0.707463
CGA_A	1.32773	1.326	1.27656	1.05316	1.23652	1.40145	1.33559	1.23815	1.46915	1.22025	1.32947	1.33121	1.10185	1.33612	1.33208	1.32773	1.33208	1.3286	1.14438	1.33121	1.53253	1.50699	1.49988	1.31302	1.46007	1.26987	1.3923	1.39503	1.32513	1.07129	1.46007	1.39412	1.57896	1.51223	1.39321	1.26738	1.3286	1.65394	1.83991	1.27656	1.28466	1.23327	1.26987	1.33034	1.3286
CGA_U	0.980577	0.979789	1.0973	1.29534	1.10357	0.936759	0.982158	1.10002	0.819125	1.04369	0.979789	0.979789	1.19663	1.04369	0.979789	0.979002	0.981367	0.981367	1.09201	0.977432	0.860081	0.869699	0.759925	0.909751	1.01936	1.09289	0.939028	0.93827	0.98295	1.30324	0.889068	1.02548	0.824348	0.925495	1.0665	1.09113	0.980577	0.947527	0.805615	1.0973	1.14956	1.1009	1.09377	0.980577	0.980577
CGA_C	1.18451	1.18451	1.12086	1.02302	0.976481	1.11123	1.18278	0.986359	1.16917	1.0675	1.18278	1.18278	1.06291	1.07993	1.18106	1.18278	1.17424	1.18278	1.12738	1.18797	0.927392	0.761608	0.75	1.29597	0.449502	1.12574	1.12574	1.12574	1.18106	0.88838	0.681035	1.25286	0.487543	0.701184	0.787667	1.12738	1.17935	0.4215	0.457039	1.12086	1.0245	0.983516	1.12411	1.18106	1.18278
CGA_G	0.252665	0.253612	0.237925	0.436732	0.421854	0.242084	0.249561	0.419263	0.251726	0.461389	0.252665	0.252038	0.457971	0.230408	0.252038	0.253612	0.252665	0.252352	0.480568	0.252038	0.26596	0.442611	0.655904	0.281714	0.58882	0.240881	0.241481	0.240881	0.253295	0.499737	0.586634	0	0.633565	0.40968	0.331211	0.242084	0.253295	0.362771	0.203317	0.237925	0.219445	0.4229	0.240881	0.252352	0.252665
CGU_A	0.309804	0.3094	0.561686	0.936143	0.766439	0.560578	0.764928	0.767451	0.311637	0.311842	0.31021	0.310616	0.767957	0.310413	0.559476	0.309804	0.31082	0.310007	0.31082	0.310616	0.309602	0.556426	0.705824	0.307992	0.938614	0.310413	0.556919	0.310007	0.309198	0.843639	0.938614	0.619608	1.12783	1.12337	0.796119	0.309804	0.310007	0.705357	0.562797	0.561686	0.622865	0.764425	0.507948	0.310413	0.310007
CGU_U	1.90668	1.90515	1.0346	0.863563	1.56758	1.71739	1.25002	1.56252	1.91129	1.90515	1.90515	1.90515	1.56378	1.90515	1.71463	1.90362	1.90821	1.90821	1.90668	1.90056	1.91129	1.39152	0.578991	1.92058	1.14677	1.90821	1.72155	1.91129	1.91129	1.3684	0.571544	1.89904	0.686957	0.68751	1.95017	1.90515	1.90668	0.858696	0.3491	1.0346	1.14956	1.56378	1.56252	1.90668	1.90668
CGU_C	0.690962	0.690962	1.23295	1.02302	0	0.611175	0.56451	0	0.682015	0.682015	0.689957	0.689957	0.555614	0.689957	0.620058	0.689957	0.684971	0.689957	0.688954	0.692983	0.686957	1.21857	3	0.683983	1.01138	0.687954	0.619159	0.687954	0.688954	1.24373	2.0431	1.39207	1.21886	1.21539	0.90019	0.688954	0.687954	1.52794	2.3766	1.23295	1.36599	0	0.562056	0.688954	0.689957
CGU_G	1.17911	1.18352	1.57031	1.3102	1.43814	1.06517	1.42931	1.42931	1.17472	1.17911	1.17911	1.17618	0.957576	1.17764	1.05856	1.18352	1.17911	1.17764	1.17472	1.17618	1.18205	1.06227	0.43727	1.18946	0.88323	1.17764	1.06252	1.17764	1.18205	0.524724	0.879951	0	1.05594	1.06517	0	1.18352	1.18205	1.31504	1.58587	1.57031	1.17037	1.4417	1.44529	1.17764	1.17911
CGC_A	1.52086	1.51887	1.40421	1.2962	1.53288	1.52885	1.52986	1.68839	1.52986	1.40329	1.52285	1.52484	1.40792	1.52384	1.52584	1.52086	1.52584	1.67404	1.50628	1.52484	1.62541	1.39106	1.05874	1.49258	0.844753	1.52384	1.51887	1.39503	1.51788	1.40607	1.02394	1.77433	1.0253	0.842528	1.74151	1.52086	1.52185	1.05804	1.02327	1.40421	1.20124	1.52885	1.52384	1.52384	1.52185
CGC_U	1.24801	0.935253	0.862167	0.797135	1.25406	1.24901	0.937514	1.03127	0.93827	1.14309	1.247	1.247	1.43347	1.247	1.247	1.246	1.24901	1.03044	1.32001	1.244	1.14677	0.869699	1.73697	1.32964	1.72016	1.24901	0.939028	1.43347	1.25103	1.3684	1.55876	0.932256	1.56127	1.71878	0.8532	1.247	1.24801	1.28804	1.58682	0.862167	1.23167	0.93827	1.25002	1.24801	0.936006
CGC_C	0.565333	1.13067	1.54119	1.88866	0.554819	0.555614	1.12902	0.616474	1.11602	1.02302	0.56451	0.56451	0.509313	0.56451	0.563689	0.56451	0.560431	0.620961	0.476968	0.566986	0.515218	1.52322	0.75	0.473527	1.21366	0.562871	1.12574	0.515965	0.563689	0.621866	1.11442	0.569484	1.10805	1.21539	0.787667	0.563689	0.562871	1.52794	1.08027	1.54119	1.31721	1.11763	0.562056	0.563689	1.12902
CGC_G	0	0	0	0	0	0	0	0	0	0	0	0	0	0	0	0	0	0	0	0	0	0	0	0	0	0	0	0	0	0	0	0	0	0	0	0	0	0	0	0	0	0	0	0	0
CGG_A	1.0139	0.928199	0.648099	0.702107	0.802937	0.764425	0.701184	0.865842	1.0199	0.935527	1.01523	1.16481	1.02394	1.11749	1.01723	1.0139	0.932459	1.11602	1.11895	1.11822	1.11457	0.278213	1.00832	0.39599	0.603395	1.0159	0.928199	1.11602	1.01192	1.03605	0.703961	0.597479	0.650669	0.601806	0.796119	1.0139	0.93002	1.05804	1.33294	0.648099	1.01923	0.862428	0.598653	1.0159	1.01457
CGG_U	0.936006	1.14309	1.06113	1.43927	0.985334	0.936759	0.859388	0.793281	0.93827	0.762058	0.935253	0.857316	0.93827	0.685852	0.935253	0.934502	1.14493	0.686957	0.686404	0.684202	0.688065	0.695759	0.744416	1.48159	0.98295	0.936759	1.1477	0.688065	0.93827	0.900266	0.857316	0.976649	0.792643	0.982158	0.731315	0.935253	0.858005	0.644022	0.367474	1.06113	1.25406	1.3232	0.982158	0.936006	1.24801
CGG_C	2.26133	2.07289	1.89684	1.02302	1.74372	2.22245	2.06987	1.89684	1.67404	2.04604	2.25804	2.06987	2.22245	2.48384	2.25476	2.25804	2.05491	2.48384	2.48023	2.49474	2.47304	3.65572	1.28571	1.75881	1.30035	2.25149	2.06386	2.47663	2.25476	1.30919	1.02155	2.23726	1.40637	1.3022	2.25048	2.25476	2.57983	1.14595	0.938133	1.89684	1.67645	0.945689	2.20808	2.25476	1.69353
CGG_G	0	0	0.805286	0.873465	0.753311	0.484168	0.873465	0.806275	0.480568	0.589553	0	0	0	0	0	0	0	0	0	0	0	0.531134	1.12441	0.764654	1.51411	0	0	0	0	0.828511	1.7599	0.757996	1.62452	1.52167	0.757055	0	0	1.31504	1.39112	0.805286	0	0.813269	0.757055	0	0
GAA_A	1.0724	1.06699	1.03612	1.04313	1.03397	1.06777	1.05178	0.991595	1.06199	1.06269	1.05354	1.08565	1.09353	1.07451	1.06567	1.06219	1.07591	1.06288	1.0592	1.06497	1.06149	1.00687	1.08588	1.03317	1.12634	1.06427	1.0608	1.06288	1.05011	1.051	1.10927	1.06219	1.0933	1.07798	1.04491	1.05574	1.06288	1.1516	1.08659	1.03612	1.13194	1.04107	1.02788	1.05781	1.06288
GAA_U	0.924006	0.961475	0.970984	0.888236	0.943503	0.948655	0.925495	0.982158	0.968635	0.932227	1.0029	0.932227	0.868431	0.956237	0.94713	0.979002	0.92475	0.948655	0.966297	0.944851	0.950185	1.09334	1.0355	0.911405	1.16971	0.948655	0.91816	0.950185	0.941221	1.244	1.10845	0.976649	1.12156	1.14585	0.984462	0.96552	0.947892	1.05146	1.14062	0.970984	0.862167	0.950185	0.972892	0.966297	0.947892
GAA_C	1.01651	0.929893	1.01748	1.11071	0.978784	0.989522	1.01503	0.998101	1.01309	1.01309	0.9373	0.9646	1.00874	1.01503	1.0039	0.946226	1.0077	1.00537	0.963198	1.00977	1.00099	0.870409	0.865385	1.06328	0.849559	1.00245	1.06141	1.00245	0.994433	0.565333	0.928684	0.954563	0.932799	0.920746	0.969436	1.0234	1.00245	0.810742	0.705922	1.01748	1.00479	0.995225	0.991551	1.0234	1.00537
GAA_G	0.96936	0.995485	0.965561	0.998245	1.04469	0.963724	1.00784	1.04816	0.92381	0.978772	0.951071	0.976343	1.02265	0.917201	0.957746	0.963724	0.96936	0.958936	0.975133	0.957746	0.962523	0.961099	0.908175	1.02186	0.635926	0.958936	0.961324	0.958936	1.00362	0.90104	0.693295	0.960128	0.700369	0.699353	0.968156	0.93073	0.962523	0.805129	0.889765	0.965561	0.96218	1.0069	0.999883	0.926106	0.960128
GAU_A	1.00251	1.04422	1.09217	1.07288	1.07554	1.07553	1.07874	1.10549	0.978396	1.05247	1.0269	1.03655	1.02394	0.974552	1.06107	1.05761	1.06107	1.04627	1.04902	1.03655	1.01324	1.02674	1.04969	0.999185	1.06051	1.03587	1.02422	1.04627	1.02355	0.984246	1.08302	1.04176	1.01912	1.02125	0.97821	1.04559	1.04627	1.0933	1.05524	1.09217	1.01643	1.1144	1.05968	1.0159	1.04627
GAU_U	0.964051	0.974222	0.919645	0.892672	0.979251	0.958544	0.944382	0.900311	1.0401	0.974222	0.946003	0.924745	1.01646	0.996879	0.946003	0.905858	0.908046	0.936759	0.936006	0.960958	1.01646	0.911113	0.935292	1.04516	0.893591	0.964827	0.949821	0.977365	0.949055	0.983541	0.835333	0.939085	0.951808	0.892871	1.05289	0.935253	0.936006	0.858696	1.00366	0.919645	0.947436	0.911893	0.94829	0.975006	0.936006
GAU_C	0.628853	0.565333	0.684971	0.689678	0.602766	0.568535	0.614137	0.733898	0.570989	0.627764	0.642373	0.627938	0.486162	0.649843	0.64144	0.642373	0.637732	0.635074	0.563689	0.630692	0.562056	0.580272	0.461539	0.501057	0.472853	0.626115	0.640509	0.562871	0.64144	0.621866	0.550067	0.688387	0.513976	0.473527	0.670355	0.634151	0.63323	0.458381	0.594151	0.684971	0.607943	0.59248	0.639581	0.634151	0.635074
GAU_G	1.37121	1.33146	1.22135	1.29548	1.23692	1.3005	1.267	1.18542	1.3523	1.2662	1.34174	1.3678	1.37652	1.35566	1.27757	1.34677	1.34174	1.32485	1.38163	1.30833	1.3298	1.45429	1.47999	1.36926	1.51411	1.30996	1.34341	1.32485	1.34509	1.3774	1.48915	1.28276	1.46305	1.59084	1.24028	1.33146	1.3298	1.5123	1.25548	1.22135	1.38901	1.27379	1.27916	1.32485	1.32649
GAC_A	1.4831	1.48512	1.37556	1.37556	1.43504	1.49488	1.43099	1.34837	1.52431	1.49286	1.45664	1.46131	1.53591	1.45759	1.42977	1.45473	1.52584	1.45844	1.42977	1.49096	1.45654	1.61363	1.14846	1.55921	1.22873	1.48998	1.48512	1.48407	1.44936	1.27824	1.09505	1.60175	1.161	1.17443	1.54801	1.48706	1.48803	1.1588	1.24553	1.37556	1.49488	1.45984	1.39686	1.45506	1.45568
GAC_U	0.730217	0.762058	0.844572	0.845939	0.807135	0.763285	0.771695	0.859388	0.747897	0.72963	0.745492	0.779378	0.781892	0.820041	0.762058	0.819382	0.780633	0.780633	0.838938	0.760225	0.781892	0.765335	1.00097	0.576175	1.06337	0.763285	0.765134	0.731984	0.788408	0.995204	1.20659	0.727292	1.07758	1.12502	0.68256	0.762058	0.762671	1.10404	0.972902	0.844572	0.766371	0.788408	0.787772	0.786505	0.820701
GAC_C	1.19081	1.10554	1.1323	1.12741	1.03881	1.22235	1.14054	1.15589	1.0675	1.17539	1.21492	1.12902	1.11123	1.07993	1.24012	1.07993	1.12086	1.12902	1.10233	1.10877	1.12411	0.974858	1.22034	1.41071	1.10332	1.23832	1.10073	1.18562	1.16261	0.904533	1.13506	1.19955	1.31445	1.1049	1.4003	1.10233	1.23832	1.09138	0.876616	1.1323	1.0928	1.0245	1.15924	1.16261	1.07993
GAC_G	0.338679	0.355056	0.427295	0.427819	0.448781	0.236704	0.427819	0.436732	0.344755	0.338679	0.346042	0.360873	0.239394	0.345612	0.352854	0.347338	0.241181	0.361321	0.352417	0.352854	0.362673	0.212453	0.533617	0.223024	0.38541	0.235528	0.354172	0.338258	0.33245	0.572426	0.391089	0.112893	0.310571	0.387334	0.117764	0.355056	0.236409	0.469659	0.693278	0.427295	0.351111	0.440521	0.441615	0.331211	0.346042
GAG_A	0.995799	0.950838	0.957419	0.893591	0.936759	0.934297	0.934912	0.978778	0.853615	1.00235	0.973914	0.825957	0.851301	0.844611	0.953652	0.972641	0.953652	0.887746	1.01182	0.910178	0.949914	1.01785	1.0795	1.00098	0.993827	0.909581	0.949294	0.99645	1.01809	1.33576	1.03742	1.05501	1.06686	0.99121	1.00025	0.972641	0.93002	1.04796	1.04519	0.957419	0.847386	0.955531	0.953951	1.0159	0.973277
GAG_U	0.735433	0.752765	0.862167	0.863563	0.903223	0.736025	0.900311	0.971482	0.747897	0.734842	0.717753	0.779378	0.800075	0.717753	0.70144	0.717176	0.780633	0.70257	0.730217	0.716026	0.703703	0.763638	0.817398	0.960292	0.910674	0.718908	0.704271	0.819125	0.839103	0.855253	0.992681	0.739086	1.02115	1.01104	0.78757	0.717753	0.735433	1.0795	0.897686	0.862167	0.882217	0.860081	0.838427	0.702004	0.71833
GAG_C	1.6287	1.66842	1.26097	1.39503	1.4531	1.6007	1.47848	1.34016	1.46781	1.60761	1.5885	1.5524	1.42134	1.5885	1.55015	1.5885	1.54119	1.5524	1.4512	1.59547	1.54565	1.63467	1.23529	1.36797	1.07087	1.58389	1.5479	1.47419	1.51234	0.932799	0.806489	1.52375	0.823553	0.893666	1.61573	1.5862	1.47419	1.04773	1.1883	1.26097	1.42953	1.53674	1.50795	1.55015	1.5885
GAG_G	0.884329	0.909291	1.07066	1.07198	0.878863	1.01445	0.873465	0.797511	1.2641	0.884329	0.987158	1.20291	1.22481	1.23241	1.08262	0.990855	0.964722	1.2044	1.01226	1.1078	1.08802	0.777269	0.925983	0.743413	1.09105	1.10917	1.08666	0.88323	0.77842	0.655904	1.11152	0.860428	0.998863	1.0965	0.815289	0.990855	1.13983	0.751454	0.906214	1.07066	1.10233	0.840994	0.904772	0.963524	0.987158
GUA_A	1.10368	1.06644	1.02125	1.07557	1.11351	1.15772	1.13383	1.06931	1.18422	1.19429	1.06923	1.07063	1.16307	1.10585	1.21625	1.06784	1.1073	1.1044	1.11895	1.07063	1.10296	1.09103	0.830382	1.14138	0.673354	1.12937	1.092	1.06853	1.10152	0.811192	0.688317	1.11529	0.704891	0.671581	1.11457	1.12716	1.1044	0.733572	0.619077	1.02125	1.05887	1.09917	1.06993	1.10585	0.988146
GUA_U	1.07251	1.09445	1.0973	1.10242	1.10618	0.9707	1.02395	1.16877	1.07032	0.948519	1.09445	1.16741	0.972266	1.0002	0.969139	1.09357	1.07337	1.07337	0.991473	1.09181	1.14677	1.09139	1.49856	1.15235	1.27142	1.09621	1.08019	1.09798	1.0751	1.51314	1.21929	1.02548	1.32708	1.34513	1.0921	1.02148	1.07251	1.37391	1.53604	1.0973	1.07292	1.07932	1.02395	1.07251	1.14401
GUA_C	1.03644	1.0585	1.12086	1.04479	1.03636	1.06291	1.05695	0.986359	0.954821	1.04479	1.05695	1.05695	0.930049	1.03494	0.943567	1.05695	1.02746	1.03494	1.10233	1.06159	0.901631	0.836275	1.29412	0.84492	1.31919	0.922151	0.971229	1.05389	1.03343	0.956717	1.49828	1.00229	1.38507	1.32107	1.00821	1.05542	1.03193	1.34459	1.1883	1.12086	1.0928	1.08476	1.1839	1.03343	1.03494
GUA_G	0.663247	0.679895	0.713776	0.669037	0.596964	0.694675	0.669037	0.628895	0.587361	0.677358	0.677358	0.563065	0.80145	0.772826	0.690366	0.679895	0.663247	0.662423	0.704833	0.675677	0.664901	0.833151	0.308661	0.629715	0.921632	0.676517	0.729178	0.676517	0.664901	0.60545	0.821288	0.742836	0.71996	0.810455	0.635926	0.679895	0.664901	0.631221	0.740075	0.713776	0.702223	0.621912	0.676517	0.662423	0.773788
GUU_A	0.846429	0.879346	0.847827	0.780119	0.832675	0.815387	0.740873	0.869777	0.77372	0.883553	0.897392	0.898568	0.850066	0.818847	0.785229	0.865315	0.819921	0.878352	0.834306	0.867583	0.877205	0.863419	0.582585	0.869625	0.507775	0.882226	0.860694	0.79716	0.844773	0.645407	0.461614	0.85446	0.477892	0.476005	0.879921	0.817242	0.846983	0.59159	0.574283	0.847827	0.846156	0.800826	0.863512	0.833213	0.93002
GUU_U	1.16444	1.14309	1.23631	1.27935	1.14956	1.24901	1.23233	1.25002	1.24563	1.14309	1.10226	1.1635	1.29824	1.30075	1.26341	1.18155	1.24363	1.14493	1.26443	1.17966	1.14677	1.25956	0.661703	1.01678	1.01518	1.14493	1.18943	1.22869	1.22869	0.897315	1.12435	1.1578	1.0479	0.990481	1.1376	1.1825	1.16444	0.775596	0.854939	1.23631	1.23631	1.16725	1.25002	1.20422	1.14401
GUU_C	0.88838	0.872795	0.930527	1.02302	0.904149	0.777859	0.9373	0.672517	0.952469	0.795684	0.887087	0.776201	0.691896	0.856498	0.870257	0.856498	0.850309	0.804949	0.761475	0.860255	0.80145	0.735345	1.61905	0.84492	1.59168	0.868994	0.900594	0.884512	0.775073	1.42723	1.50721	0.707262	1.5494	1.64798	0.773848	0.855253	0.884512	1.77438	1.57632	0.930527	0.811865	0.87814	0.786878	0.870257	0.871524
GUU_G	1.13699	1.12123	0.987615	0.970516	1.17182	1.162	1.18659	1.14344	1.09371	1.17911	1.13699	1.13417	1.09308	1.00506	1.11428	1.1019	1.09779	1.17764	1.11289	1.09506	1.18205	1.0989	1.74908	1.36438	1.39	1.11566	1.06252	1.13558	1.13983	1.46234	1.38484	1.2837	1.43178	1.4443	1.20863	1.19372	1.13983	1.44231	1.51036	0.987615	1.09308	1.22716	1.05988	1.11566	1.02396
GUC_A	1.08431	1.11384	0.936143	0.912739	0.916395	1.1345	0.909644	1.03995	1.13705	1.034	1.02859	1.00353	1.06376	1.15035	1.16557	1.11529	1.17784	1.02792	1.03061	1.16481	1.02657	1.03336	1.07554	1.16713	1.30969	1.13259	1.0829	1.20651	1.08219	1.30797	1.31406	1.20572	1.37845	1.3106	1.24655	1.05501	1.10134	1.37791	1.47095	0.936143	0.934297	0.996584	1.16405	1.03767	1.03631
GUC_U	0.953339	0.979789	0.972701	0.863563	1.04959	0.899586	1.11488	0.896753	0.929817	1.08292	0.992681	0.879298	0.91742	0.907746	0.952573	0.881102	0.903891	0.99428	0.99348	0.950281	0.905348	0.795153	1.48883	1.18268	1.12011	0.92832	0.956417	0.929817	0.955646	1.03426	1.14309	0.923857	1.0686	1.14585	0.898106	0.926828	0.903163	1.1183	1.19011	0.972701	0.884274	0.993871	0.859388	0.980577	0.980577
GUC_C	1.20918	1.06606	1.26456	1.38108	1.32674	1.30966	1.34262	1.47418	1.16127	1.29224	1.30729	1.43299	1.22235	1.27845	1.03343	1.24192	1.13561	1.4707	1.30539	1.21272	1.4643	1.39265	0.857143	0.80998	0.846737	1.17138	1.03193	1.17138	1.20567	1.01234	0.817242	1.01584	0.812572	0.810257	0.994947	1.34067	1.30349	0.852802	0.405103	1.26456	1.41853	1.2294	1.03044	1.24012	1.24192
GUC_G	0.736941	0.760835	0.9395	1.04816	0.80244	0.634029	0.708215	0.683581	0.714358	0.558523	0.698154	0.814278	0.81926	0.623457	0.735112	0.760835	0.698154	0.55783	0.695559	0.58809	0.699895	0.910515	0.249868	0.563429	0.369724	0.716133	0.88543	0.572906	0.738778	0.366086	0.35198	0.717023	0.35198	0.355056	0.697287	0.719709	0.699895	0.244659	0.360426	0.9395	0.9453	0.822305	0.88323	0.757055	0.757996
GUG_A	0.736515	0.721932	0.82316	0.82316	0.745584	0.728752	0.808144	0.690223	0.755121	0.675658	0.751662	0.724771	0.703961	0.724296	0.725246	0.736515	0.699345	0.723349	0.75314	0.724771	0.750189	0.651136	0.610443	0.746289	0.804527	0.698429	0.735554	0.736997	0.735074	0.733599	0.795782	0.804299	0.721284	0.842528	0.774004	0.710727	0.711192	0.738946	0.838208	0.82316	0.821537	0.714463	0.752154	0.737962	0.710197
GUG_U	0.841816	0.825563	0.832437	0.952897	0.985334	0.824348	0.873954	0.972892	0.860081	0.825563	0.857316	0.952573	0.860081	0.825563	0.825563	0.840464	0.858696	0.954107	0.858005	0.823577	0.926241	0.888203	1.12668	0.930745	1.22869	0.858696	0.844534	0.843853	0.843853	1.18992	1.19279	0.98604	1.1183	1.1172	0.8848	0.874126	0.874829	1.22671	1.11415	0.832437	0.891897	1.01186	0.859388	0.841816	0.936006
GUG_C	1.64267	1.72741	1.70062	1.37579	1.49461	1.71129	1.57871	1.62842	1.65257	1.70504	1.5524	1.37991	1.76301	1.6099	1.83721	1.64027	1.65974	1.37991	1.55015	1.61696	1.54565	1.81489	0.972973	1.53896	1.15586	1.66697	1.75234	1.51869	1.63789	1.08151	1.19921	1.44561	1.27555	1.21539	1.63368	1.58054	1.57825	1.16414	1.39057	1.70062	1.37777	1.44635	1.66455	1.63789	1.46773
GUG_G	1.20135	1.18352	0.992723	1.0843	1.07616	1.17169	1.06592	1.08771	1.11824	1.27736	1.22446	1.27419	1.1141	1.27578	1.07816	1.20585	1.22446	1.27578	1.2199	1.27419	1.12522	1.13007	1.55999	1.13228	0.88323	1.22293	1.10261	1.29985	1.20435	1.1407	0.91821	1.02038	1.10505	0.932023	1.0795	1.25314	1.25158	1.00194	0.787314	0.992723	1.18046	1.14017	1.12102	1.19986	1.25414
GCA_A	0.753577	0.790223	0.802408	0.765935	0.70257	0.795415	0.785326	0.74258	0.764928	0.796462	0.744503	0.809237	0.750891	0.81949	0.745968	0.780706	0.783266	0.807649	0.799251	0.782753	0.769931	0.77477	0.969192	0.769981	1.07665	0.744991	0.752594	0.75407	0.779178	0.871364	1.09272	0.840291	1.10331	1.09895	0.839742	0.780706	0.781217	1.01066	1.04999	0.802408	0.811364	0.739652	0.808707	0.792811	0.781217
GCA_U	1.15947	1.15853	1.1197	1.12151	1.19745	1.20682	1.14585	1.14585	1.11699	1.20488	1.14309	1.12805	1.19265	1.14309	1.14309	1.14217	1.14493	1.12986	1.11429	1.14034	1.13169	1.14492	1.19255	1.24838	1.11305	1.14493	1.16321	1.16227	1.14677	1.30095	1.12603	1.12382	1.14493	1.09603	1.16877	1.14309	1.14401	1.17911	1.1463	1.1197	1.13443	1.19456	1.13077	1.15947	1.14401
GCA_C	0.924396	0.84036	0.880678	0.876876	0.84764	0.825912	0.910743	0.856214	0.956592	0.829477	0.910743	0.898759	0.89639	0.910743	0.992094	0.910743	0.904162	0.898759	0.885798	0.914737	0.976202	1.00262	0.805971	0.854979	0.892394	0.990654	0.920371	0.920371	0.992094	0.963455	0.823341	1.02975	0.794907	0.880714	0.776877	0.909419	0.908099	0.912202	0.886792	0.880678	0.889694	0.853747	0.894852	0.921709	0.910743
GCA_G	1.29064	1.29548	1.29159	1.36124	1.39153	1.22351	1.25779	1.38299	1.3044	1.21894	1.34418	1.25356	1.264	1.20119	1.27027	1.2782	1.27343	1.25512	1.3044	1.27027	1.25981	1.21018	0.939803	1.18946	0.779321	1.27185	1.29225	1.28904	1.20569	0.812952	0.788016	1.09027	0.765175	0.771862	1.2341	1.2782	1.27661	0.785101	0.788992	1.29159	1.24737	1.32156	1.25512	1.21743	1.27343
GCU_A	0.567099	0.566359	0.581054	0.561686	0.602202	0.57008	0.541265	0.641786	0.601015	0.523261	0.567841	0.568585	0.563169	0.529842	0.606099	0.528804	0.568958	0.529149	0.616372	0.578389	0.528458	0.708178	0.488648	0.554386	0.754244	0.568213	0.613555	0.577254	0.575748	0.540794	0.703961	0.631299	0.669049	0.702107	0.597089	0.567099	0.489484	0.638814	0.533687	0.581054	0.522573	0.650671	0.605305	0.520862	0.538433
GCU_U	0.930718	0.929969	0.951357	0.942069	0.985334	0.931467	0.964927	0.904619	0.860081	0.929969	0.929969	0.929969	0.91742	0.946003	0.91447	0.945244	0.931467	0.947527	0.872548	0.884745	0.949055	0.822261	1.13571	1.03712	1.10582	0.931467	0.933722	0.889739	0.889739	1.11841	1.10226	0.838444	1.0479	1.10493	0.914143	0.929969	0.963374	1.10172	1.20379	0.951357	0.935232	0.921515	0.973973	0.930718	0.963374
GCU_C	1.26481	1.37021	1.27546	1.22763	1.19881	1.24307	1.30729	1.29784	1.31531	1.35247	1.26297	1.26297	1.32421	1.28475	1.24012	1.28475	1.25385	1.28475	1.26114	1.29038	1.27916	1.32935	1.26923	1.23117	0.650173	1.25931	1.25931	1.28102	1.28288	0.956717	0.54726	1.41834	0.723051	0.651099	1.35029	1.26114	1.30349	0.691896	0.717078	1.27546	1.35442	1.20744	1.23652	1.36623	1.30729
GCU_G	1.7087	1.62483	1.62446	1.71517	1.60079	1.7151	1.65499	1.56304	1.69915	1.7087	1.7087	1.70446	1.66778	1.736	1.67606	1.74467	1.7087	1.736	1.70235	1.73385	1.7425	1.54512	1.51363	1.60577	1.60874	1.70658	1.62079	1.736	1.7425	1.71544	1.79133	1.6018	1.78973	1.71188	1.60874	1.7151	1.77307	1.78647	1.82284	1.62446	1.69605	1.60475	1.58981	1.70658	1.67557
GCC_A	1.44219	1.29948	1.24819	1.16211	1.18896	1.25647	1.3022	0.978778	1.27488	1.21618	1.34781	1.29793	1.10622	1.34869	1.254	1.34605	1.35046	1.34693	1.29878	1.29793	1.34517	1.1803	1.26562	1.24259	1.2202	1.34869	1.29948	1.39503	1.34341	0.997853	1.08302	1.09538	1.08445	1.16211	1.11457	1.29454	1.34693	1.10842	1.18006	1.24819	1.20124	1.00904	1.24165	1.34869	1.30203
GCC_U	0.473382	0.571544	0.638642	0.714673	0.663205	0.592204	0.613849	0.747294	0.625514	0.685852	0.591252	0.612368	0.614344	0.591252	0.591252	0.590777	0.592204	0.592204	0.612861	0.610895	0.593159	0.737926	0.838538	0.476835	0.91742	0.592204	0.57385	0.573387	0.593159	0.993197	1.05516	0.488324	1.05686	0.94829	0.5688	0.612368	0.591728	1.10404	1.01352	0.638642	0.615834	0.825678	0.636584	0.591728	0.572004
GCC_C	1.71549	1.65831	1.82659	1.69328	1.87785	1.686	1.77417	2.14426	1.48803	1.63684	1.713	1.77417	1.74621	1.713	1.71051	1.713	1.70062	1.713	1.7716	1.78196	1.70555	1.47706	0.413793	2.12271	0.809104	1.70802	1.65109	1.65109	1.71051	1.40421	0.942971	2.01353	0.937583	0.838197	1.8904	1.7716	1.70802	0.873107	1.14997	1.82659	1.75628	1.96703	1.83188	1.71051	1.6559
GCC_G	0.365929	0.532585	0.38773	0.542151	0.405629	0.55095	0.374342	0.455721	0.640757	0.530597	0.365929	0.378058	0.752381	0.365475	0.547532	0.3673	0.365929	0.365475	0.377589	0.378058	0.366842	0.643798	1.26657	0.369143	0.88323	0.365475	0.531258	0.353292	0.366842	0.677063	0.812262	0.757996	0.812262	0.918249	0.706584	0.380418	0.366842	0.751454	0.511572	0.38773	0.564286	0.4229	0.392547	0.365475	0.530597
GCG_A	1.0139	1.01258	0.936143	1.02125	0.802937	1.01923	0.934912	0.865842	1.0199	1.16941	1.01523	1.01656	0.938614	1.0159	1.01723	1.0139	1.01723	1.01457	0.932459	1.01656	1.01324	1.28406	1.41165	1.06613	0.938614	1.0159	1.01258	0.93002	1.01192	0.878791	1.09505	1.16177	1.18719	0.936143	1.11457	1.0139	0.93002	1.09722	1.05524	0.936143	1.01923	0.934297	0.798204	1.0159	1.11602
GCG_U	0.624004	0.623502	0.574778	0.628046	0.492667	0.624506	0.572925	0.528854	0.625514	0.571544	0.623502	0.623502	0.573387	0.623502	0.623502	0.623001	0.624506	0.624506	0.572004	0.622002	0.625514	0.2676	0.723738	0.531854	0.191129	0.624506	0.626018	0.573387	0.625514	0.427627	0.190515	0.284856	0.180778	0.190975	0.34128	0.623502	0.572004	0.190821	0.218188	0.574778	0.627031	0.573387	0.491079	0.624004	0.686404
GCG_C	1.13067	1.13067	1.02746	1.11602	1.30779	1.11123	1.03494	0.948422	1.11602	1.02302	1.12902	1.12902	1.52794	1.12902	1.12738	1.12902	1.12086	1.12902	1.55015	1.13397	1.12411	0.937363	0.25	0.947053	1.01138	1.12574	1.12574	1.5479	1.12738	0.388666	1.02155	1.04405	0.962256	1.01282	1.26027	1.12738	1.03193	0.339542	0.371344	1.02746	1.67645	1.0245	1.32485	1.12738	1.24192
GCG_G	1.44708	1.4525	1.74479	1.42931	1.88328	1.4525	1.74693	2.01569	1.4417	1.32649	1.44708	1.44349	1.31667	1.44529	1.44349	1.4525	1.44708	1.44529	1.32156	1.44349	1.45069	1.63426	1.31181	1.64695	2.35528	1.44529	1.44889	1.32485	1.45069	2.62362	2.05322	1.76866	1.94515	2.36704	1.58981	1.4525	1.77307	2.63009	2.64312	1.74479	0.957576	1.76208	1.89264	1.44529	1.06119
GGA_A	1.09343	1.16025	0.99121	1.05316	1.0897	1.08684	0.989907	1.10352	1.0097	1.05247	1.13955	1.06231	1.04904	1.11749	1.09701	1.11529	1.0847	1.11602	1.063	1.11822	1.11457	1.02818	0.814413	1.10877	1.09186	1.11749	1.10224	1.1388	1.13583	0.975637	0.993827	1.11529	0.957588	1.01103	1.15091	1.11529	1.1388	0.923377	0.937995	0.99121	1.02963	1.04421	1.08328	1.11749	1.1388
GGA_U	0.605651	0.571544	0.608588	0.503745	0.492667	0.560781	0.67403	0.471821	0.550452	0.571544	0.55988	0.617267	0.607116	0.548682	0.605164	0.548241	0.560781	0.549565	0.617764	0.547362	0.550452	0.605008	1.06891	0.614587	0.842528	0.549565	0.57385	0.561686	0.561686	0.767982	0.739645	0.607693	0.907302	0.893764	0.667722	0.617267	0.56033	0.936759	0.97993	0.608588	0.633429	0.539659	0.561233	0.549123	0.56033
GGA_C	1.46321	1.42511	1.69228	1.66241	1.49461	1.49676	1.58284	1.45053	1.59591	1.53453	1.39399	1.36611	1.43806	1.49031	1.33738	1.49031	1.38392	1.36611	1.48814	1.49684	1.36017	1.58944	1.73077	1.50476	1.48611	1.48598	1.4189	1.38995	1.39197	1.52294	1.56237	1.53128	1.49483	1.58	1.36985	1.36413	1.51631	1.4446	1.56355	1.69228	1.50538	1.56688	1.51411	1.48814	1.39399
GGA_G	1.04039	0.998596	1.02634	1.09183	1.18377	1.08691	1.02761	1.23313	1.16297	1.10541	1.08285	1.16442	1.13595	1.05988	1.14159	1.06517	1.19114	1.16586	1.05725	1.05856	1.17023	1.03917	0.60545	0.951569	0.648904	1.05988	1.10679	1.08151	1.08555	0.963778	0.931713	0.943284	0.796937	0.639101	0.921632	1.06517	0.976997	0.860756	0.649188	1.02634	1.07483	1.14017	1.08151	1.05988	1.08285
GGU_A	0.652566	0.651714	0.585089	0.617854	0.486394	0.609324	0.596752	0.450238	0.775778	0.701645	0.65342	0.6685	0.586634	0.698429	0.668938	0.652566	0.654706	0.682015	0.654706	0.654277	0.666317	0.483848	0.552384	0.635234	0.496913	0.653848	0.651714	0.652993	0.710497	0.661678	0.517196	0.631299	0.479926	0.515834	0.613011	0.652566	0.667188	0.646578	0.588974	0.585089	0.583936	0.448463	0.744991	0.653848	0.652993
GGU_U	1.31439	1.31333	1.29325	1.3817	1.19377	1.34405	1.31651	1.30627	1.31757	1.21453	1.24037	1.26734	1.29012	1.28597	1.34189	1.31228	1.31545	1.29759	1.24137	1.31017	1.34621	1.36127	1.43489	1.22437	1.48406	1.31545	1.31863	1.31757	1.17117	1.47573	1.53967	1.35441	1.60777	1.54339	1.29686	1.31333	1.34296	1.50272	1.38016	1.29325	1.3651	1.30732	1.22224	1.31439	1.31439
GGU_C	1.32312	1.19081	1.41275	1.35039	1.76048	1.19578	1.45331	1.47954	1.17539	1.27878	1.45331	1.48491	1.27328	1.29367	1.07836	1.32119	1.31165	1.5179	1.31927	1.32699	1.34405	1.32453	1.30435	1.53896	1.07087	1.31736	1.18562	1.31736	1.4512	1.34128	1.12579	1.18195	1.03733	1.11617	1.26027	1.31927	1.346	1.14595	1.1054	1.41275	1.40868	1.59821	1.23652	1.31927	1.32119
GGU_G	0.903144	1.01984	0.981442	0.838526	1.01407	1.04201	0.892049	1.15297	0.787314	0.99487	0.903144	0.805427	1.09722	0.88323	1.03555	0.906527	0.903144	0.706584	1.01226	0.900903	0.809444	1.15464	0.912563	0.892096	1.143	0.902022	1.0173	0.902022	0.905397	0.617322	0.969742	1.00113	1.01101	0.978216	1.05988	0.906527	0.809444	0.767109	1.10642	0.981442	0.877778	1.05725	0.942112	0.902022	0.903144
GGC_A	0.738063	0.795599	0.882649	0.965397	0.826552	0.833292	0.824922	0.87937	0.857002	0.825465	0.853076	0.882804	0.837143	0.853635	0.831653	0.796639	0.854755	0.881072	0.854755	0.854194	0.796119	0.715404	0.991969	0.815274	0.938614	0.853635	0.850849	0.79716	0.736618	0.96667	1.05594	0.809488	0.995141	1.08713	0.95783	0.851961	0.807649	0.940477	0.884395	0.882649	0.833292	0.813743	0.853635	0.798204	0.852518
GGC_U	1.31224	1.27373	1.28093	1.07945	1.31861	1.20682	1.31436	1.18166	1.14677	1.21033	1.23834	1.17317	1.30174	1.23834	1.20488	1.2727	1.24034	1.17506	1.23934	1.23537	1.27783	1.39152	1.03279	1.22014	1.37613	1.24034	1.24334	1.27783	1.31542	0.855253	1.07164	1.10267	1.21228	1.21978	1.0665	1.23834	1.26443	1.14493	1.29666	1.28093	1.3049	1.22076	1.24134	1.27475	1.23934
GGC_C	1.09741	1.06606	0.880678	0.959083	0.897501	1.15628	0.913178	0.963241	1.19353	1.0832	1.03494	0.980465	0.991095	1.03494	1.17308	1.0645	1.02746	0.980465	1.03343	1.03947	1.05988	1.21857	0.810811	1.26738	0.606828	1.03193	1.03193	1.06141	1.09422	1.36033	0.766164	1.41452	0.716975	0.58809	1.37842	1.03343	0.977619	0.848854	1.01854	0.880678	0.996807	0.991448	0.858696	1.06296	1.03494
GGC_G	0.936348	0.913002	0.897319	0.982648	0.930561	0.863651	0.924845	0.982648	0.881041	0.936348	0.884329	0.974991	0.854054	0.88323	0.858293	0.913002	0.884329	0.976202	0.881041	0.882134	0.911864	0.758762	1.13454	0.787143	0.88323	0.88323	0.88543	0.908465	0.938683	0.983857	0.989945	0.855802	0.931713	0.859007	0.662423	0.887641	0.979853	1.02281	0.755178	0.897319	0.854054	1.02314	1.03044	0.908465	0.884329
GGG_A	1.17399	1.17246	1.2872	1.1489	1.02192	1.2613	1.2855	1.17249	1.12189	1.06917	1.17553	1.17707	1.0727	1.11749	1.17784	1.23922	1.17784	1.11602	1.03061	1.19809	1.11457	1.25196	1.11221	1.10877	0.915149	1.25717	1.0829	1.11602	1.1717	0.87273	0.889214	1.06219	0.939855	0.98295	0.975245	1.17399	1.19574	0.886735	0.873306	1.2872	0.981012	1.06777	1.26987	1.1763	1.17476
GGG_U	0.541898	0.541462	0.431083	0.628046	0.627031	0.515218	0.572925	0.716157	0.688065	0.816491	0.541462	0.541462	0.6553	0.685852	0.541462	0.571085	0.542334	0.686957	0.722531	0.651621	0.688065	0.695759	1.26325	0.69141	1.11811	0.515218	0.57385	0.688065	0.543209	1.17966	1.17317	0.976649	1.04952	1.03127	1.02384	0.541462	0.490289	1.0795	1.08341	0.431083	0.689734	0.6553	0.468757	0.541898	0.541898
GGG_C	1.63649	1.63649	1.79805	1.67404	1.94187	1.52794	1.5524	1.54119	1.53453	1.46146	1.63411	1.63411	1.74621	1.5524	1.63173	1.37991	1.6223	1.5524	1.63173	1.48496	1.54565	1.21857	0.909091	1.23117	1.06195	1.5479	1.71988	1.5479	1.63173	1.71549	1.12908	1.1932	1.185	1.06346	1.26027	1.63173	1.76902	1.57159	1.84392	1.79805	1.84409	1.75628	1.68617	1.63173	1.63411
GGG_G	0.837785	0.840923	0.654295	0.714653	0.71907	0.798877	0.655099	0.655099	0.792937	0.757996	0.837785	0.835706	0.752381	0.794907	0.835706	0.887641	0.837785	0.794907	0.834671	0.756115	0.797881	0.7967	0.477021	1.07051	0.927392	0.794907	0.88543	0.794907	0.839874	0.361878	0.833638	0.757996	0.879951	0.932023	0.794907	0.840923	0.759886	0.601163	0.364569	0.654295	0.79	0.755178	0.722643	0.836744	0.837785

## Sheet: Nucleoprotein_R value
Table S3 Context dependent codon bias for three segments of OROV
Strain	BeAn 208402	BeAn 208819	BeAn 626990	BeAr 19886	BeAr 136921	BeAr 366927	BeH 29086	BeH 29090	BeH 121923	BeH 385591	BeH 390242	BeH 532314	BeH 532422	BeH 532490	BeH 532500	BeH 543629	BeH 543760	BeH 543857	BeH 708717	PPS 522 H 669314	PPS 523 H 669315	TRVL9760	TVP-19249 GML-444672	TVP-19254 GML-480914	0200178W	BeH 355173	BeH 541140	BeH 707287	BeH 708139	BeH505764	FPI21318	ILMD_TF29	LET-882	OROV/EC/Esmeraldas/155/2016	OV/Homo sapiens/Haiti-1/2014	PMOH 682426	PMOH 682431	TVP-19259/IQT-7085	TVP-19260/MD-203	BeAn 626990	BeH 472433	BeH 498913	BeH 543100	BeH 389865	BeH 472435
AAA_A	0.793197	0.882592	1.16115	0.877606	0.882592	1.21216	0.903118	0.903118	0.892737	0.882592	1.07706	0.877606	0.887636	1.07706	1.1915	0.992916	1.14125	0.882592	1.01013	0.992916	0.99859	1.3017	0.817559	0.872675	0.677338	1.21921	1.21216	0.580576	0.57722	0.573902	0.57722	0.685307	0.677338	0.681299	1.32389	0.580576	0.583971	0.822368	1.01601	1.16115	1.16115	1.16794	1.15444	1.07706	1.01013
AAA_U	0.373269	0.419828	0.536876	0.419828	0.41757	0.367902	0.41757	0.415337	0.41757	0.415337	0.686991	0.419828	0.422109	0.341649	0.379898	0.46231	0.531165	0.41757	0.469767	0.467255	0.464769	0.413128	0.75569	0.40878	0.623006	0.371815	0.367902	0.534005	0.534005	0.528354	1.05671	0.623006	0.626356	0.623006	0.406639	0.536876	0.528354	0.743631	0.464769	0.536876	0.536876	0.536876	0.534005	0.683297	0.469767
AAA_C	0.90651	0.501085	0.656967	0.49157	0.497872	0.466009	0.482411	0.49157	0.49157	0.983141	0.794333	1.00868	0.995745	1.19899	0.862979	1.14969	0.652673	1.00217	1.14969	0.56372	0.567381	0.510974	0	1.02872	0.761452	0.459877	0.456871	1.32264	1.32264	1.33145	0.661318	0.756508	0.756508	0.761452	0.517787	1.31393	1.34039	0	0.578653	0.656967	0.656967	0.652673	0.656967	0.794333	1.09221
AAA_G	1.96071	2.15745	1.61063	2.20648	2.18169	1.90987	2.19401	2.1695	2.18169	1.77527	1.46084	1.72596	1.71642	1.46084	1.60693	1.46441	1.66432	1.7356	1.41692	1.96352	1.95255	1.75521	2.24282	1.75521	1.89949	1.89949	1.9417	1.61063	1.61934	1.63703	1.63703	1.88922	1.89949	1.88922	1.7356	1.61063	1.60202	2.24282	1.88922	1.61063	1.61063	1.61063	1.62814	1.46929	1.48096
AAU_A	0.721088	0.722121	0.369457	0.658204	0.611025	0.57722	0.677338	0.677338	0.669553	0.661944	0.493653	0.658204	0.665727	0.658204	0.661944	0.661944	0.665727	0.661944	0.538738	0.661944	0.665727	0.600785	0.371618	0.714007	0.541871	0.580576	0.57722	0.508004	0.538738	0.502165	0.57722	0.747607	0.625235	0.545039	0.611025	0.541871	0.545039	0.587406	0.580576	0.369457	0.369457	0.371618	0.367322	0.493653	0.673423
AAU_U	1.35734	1.37398	1.36659	1.25948	1.15635	1.31393	1.25271	1.24601	1.25271	1.24601	1.41692	1.25948	1.26633	1.25271	1.26633	1.23283	1.23938	1.25271	1.50325	1.24601	1.23938	1.14405	1.37398	1.33782	1.49521	1.32791	1.31393	1.63539	1.49521	1.61809	1.32089	1.35929	1.44544	1.49521	1.4076	1.50325	1.47939	1.32791	1.32791	1.36659	1.36659	1.36659	1.35929	1.4093	1.25271
AAU_C	0.41205	0.409978	0.41807	0.368678	0.689362	0.332863	0.361808	0.368678	0.368678	0.368678	0.546104	0.378254	0.373404	0.366359	0.359575	0.383231	0.380726	0.375813	0.306585	0.375813	0.378254	0.707503	0.415337	0.420839	0.609162	0.328484	0.326337	0.289327	0.308615	0.291255	0.661318	0.41264	0.698315	0.609162	0.358468	0.306585	0.312757	0.330659	0.330659	0.41807	0.41807	0.415337	0.41807	0.546104	0.364069
AAU_G	1.42597	1.41215	1.70824	1.65486	1.5104	1.63703	1.64551	1.62713	1.63627	1.66432	1.50649	1.61809	1.60915	1.67388	1.67388	1.62713	1.61809	1.62713	1.51138	1.63627	1.62713	1.51893	1.69911	1.43608	1.26633	1.62814	1.66432	1.4093	1.51138	1.4324	1.36419	1.37398	1.16892	1.25948	1.50196	1.50325	1.49521	1.60202	1.61934	1.70824	1.70824	1.70824	1.72681	1.5152	1.64551
AAC_A	0.396598	0.441296	0	0.438803	0	1.15444	0.451559	0.451559	0.446368	0.397166	0.987306	0.394923	0.399436	0.718041	0.397166	0.397166	0	0.397166	0.57722	0.441296	0.443818	0	0	0.392704	1.16115	1.16115	1.15444	1.35468	1.15444	1.1478	1.01013	1.02796	1.01601	1.16794	0	1.16115	1.3626	0	0.677338	0	0	0	0	0.987306	0.448949
AAC_U	1.11981	0.839655	0.939534	0.839655	1.25271	0.525574	0.835141	0.830675	0.835141	1.12141	0.472306	1.13353	1.1397	1.02495	1.1397	1.10954	1.23938	1.12744	1.07375	1.24601	1.23938	1.23938	0.539778	1.1037	0	0.531165	0.525574	0	0.534005	0.528354	0.46231	0.467255	0.469767	0	0.914938	0.536876	0	0.743631	0.619692	0.939534	0.939534	0.939534	0.934509	0.469767	0.835141
AAC_C	0.90651	1.00217	1.14969	0.983141	0.995745	1.33145	0.964821	0.983141	0.983141	0.884827	1.09221	0.907809	0.89617	0.799329	0.862979	0.919754	1.01527	0.901952	1.31393	1.00217	1.00868	1.02195	1.30535	0.925845	1.30535	1.31393	1.30535	1.54308	1.32264	1.33145	1.15731	1.13476	1.13476	1.30535	1.16502	1.31393	1.56379	1.85169	1.54308	1.14969	1.14969	1.14218	1.14969	1.09221	0.970851
AAC_G	1.56857	1.72596	1.87907	1.76518	1.74535	1.09136	1.75521	1.7356	1.74535	1.59774	1.50649	1.55336	1.54478	1.46084	1.60693	1.56204	1.72596	1.56204	1.07956	1.30901	1.3017	1.75521	2.13602	1.57969	1.62814	1.08542	1.10954	1.25271	1.07956	1.09136	1.4324	1.41692	1.42462	1.61934	1.95255	1.07375	1.24601	1.49521	1.25948	1.87907	1.87907	1.87907	1.89949	1.5152	1.75521
AAG_A	1.98299	1.86902	1.89655	1.75521	1.86902	1.76774	1.77801	1.77801	1.8905	1.7376	1.69253	1.48096	1.24824	1.84297	1.7376	1.48937	1.49788	1.7376	1.88558	1.7376	1.74753	1.60798	2.0439	1.47264	2.03201	2.03201	2.02027	2.16748	2.02027	2.14257	2.02027	2.05592	2.03201	2.0439	1.85344	2.16748	2.18016	2.05592	2.16748	1.89655	1.89655	1.90764	1.88558	1.69253	1.5152
AAG_U	0.466586	0.444523	0.501085	0.419828	0.442133	0.689815	0.469767	0.467255	0.442133	0.467255	0.269889	0.472306	0.474873	0.501085	0.474873	0.46231	0.464769	0.469767	0.501085	0.467255	0.464769	0.43743	0.472306	0.459877	0.467255	0.697154	0.689815	0.498405	0.467255	0.493131	0.46231	0.467255	0.469767	0.467255	0.487967	0.501085	0.493131	0.464769	0.495754	0.501085	0.501085	0.501085	0.498405	0.268438	0.469767
AAG_C	0.849853	1.06112	0.919754	1.22893	1.05432	0.582511	1.08542	1.10603	1.04097	1.10603	0.936178	1.13476	1.12021	0.879262	1.07872	1.14969	1.14218	1.12744	0.919754	1.12744	1.13476	1.35258	0.856634	1.15731	0.856634	0.574846	0.571089	0.61723	0.578653	0.621345	0.86798	0.851071	0.851071	0.856634	0.932017	0.613169	0.625515	0.86798	0.61723	0.919754	0.919754	0.913742	0.919754	0.936178	1.09221
AAG_G	0.735267	0.685307	0.751627	0.661944	0.693007	0.954936	0.74048	0.732206	0.693007	0.748942	1.1478	0.970851	1.20686	0.803463	0.753247	0.976275	0.970851	0.732206	0.75569	0.73632	0.732206	0.696922	0.700882	0.987306	0.712309	0.712309	0.728139	0.751627	0.944612	0.763949	0.716202	0.708459	0.712309	0.708459	0.78102	0.751627	0.747607	0.700882	0.75569	0.751627	0.751627	0.751627	0.759797	1.15444	0.987306
AUA_A	0.440665	0.441296	0.580576	0.438803	0.496458	0.57722	0.508004	0.508004	0.446368	0.441296	0.658204	0.438803	0.443818	0.438803	0.496458	0.441296	0.443818	0.441296	0.57722	0.567381	0.499295	0.488138	0.583971	0.436338	0.508004	0.677338	0.57722	0.580576	0.57722	0.573902	0.505067	0.51398	0.508004	0.510974	0.496458	0.677338	0.681299	0.587406	0.580576	0.580576	0.580576	0.681299	0.57722	0.658204	0.57722
AUA_U	1.24423	1.25948	1.07375	1.25948	0.939534	1.05115	1.4093	1.40176	1.25271	1.24601	1.25948	1.25948	1.26633	1.25271	0.949746	1.23283	1.23938	1.25271	1.07375	1.06801	0.929539	0.929539	1.07956	1.22634	0.934509	1.23938	1.05115	1.06801	1.06801	1.05671	0.92462	0.934509	0.939534	0.934509	0.914938	1.25271	1.23283	1.06233	1.06233	1.07375	1.07375	1.25271	1.06801	1.25271	1.07375
AUA_C	1.00723	1.00217	1.31393	0.983141	1.12021	1.33145	0.542712	0.553017	0.983141	0.983141	1.45628	1.00868	0.995745	0.976957	1.07872	1.02195	1.01527	1.00217	1.31393	1.2885	1.13476	1.14969	1.30535	1.02872	1.14218	0.766462	1.30535	1.32264	1.32264	1.33145	1.15731	1.13476	1.13476	1.14218	1.16502	1.53292	1.56379	1.32264	1.32264	1.31393	1.31393	0.761452	1.31393	1.45628	0.624119
AUA_G	1.30714	1.29447	1.07375	1.32389	1.47264	1.09136	1.48096	1.46441	1.30901	1.33145	0.669553	1.29447	1.28732	1.33911	1.50649	1.3017	1.29447	1.3017	1.07956	1.12201	1.46441	1.48096	1.06801	1.31641	1.42462	1.26633	1.10954	1.07375	1.07956	1.09136	1.4324	1.41692	1.42462	1.41692	1.46441	0.626356	0.623006	1.06801	1.07956	1.07375	1.07375	1.25271	1.08542	0.673423	1.69253
AUU_A	0.360544	0.36106	0.338669	0.359021	0.397166	0.367322	0.369457	0.369457	0.365211	0.36106	0.303787	0.359021	0.399436	0.359021	0.36106	0.397166	0.399436	0.397166	0.310811	0.36106	0.363124	0.39051	0.34065	0.357004	0.338669	0.369457	0.367322	0.290288	0.310811	0.286951	0.310811	0.342653	0.312618	0.34065	0.36106	0.312618	0.314446	0.342653	0.338669	0.338669	0.338669	0.34065	0.336711	0.303787	0.367322
AUU_U	1.69668	1.71748	2.19225	1.71748	1.87907	1.33782	1.70824	1.69911	1.70824	1.69911	1.7439	1.71748	1.51959	1.70824	1.72681	1.47939	1.48726	1.50325	1.44544	2.03893	2.02808	1.85908	2.2041	1.67228	2.18052	1.35206	1.33782	1.60202	1.43771	1.58506	1.99149	2.18052	2.02361	2.18052	1.66352	1.44544	1.70699	1.54923	1.54923	2.19225	2.19225	2.19225	2.18052	1.73452	1.70824
AUU_C	1.23615	1.22993	0.766462	1.20658	0.89617	1.69458	1.1841	1.20658	1.20658	1.20658	1.34426	1.23792	1.34426	1.19899	1.17679	1.37963	1.37061	1.35293	1.76876	1.22993	1.23792	0.919754	0.761452	1.26252	0.761452	1.67228	1.66135	1.65329	1.78047	1.66432	1.06828	0.756508	1.04747	0.761452	1.27093	1.76876	1.4435	1.54308	1.54308	0.766462	0.766462	0.761452	0.766462	1.34426	1.1915
AUU_G	0.712986	0.706074	0.626356	0.722121	0.785408	0.694499	0.718041	0.710018	0.714007	0.726247	0.618049	0.706074	0.77239	0.730421	0.730421	0.78102	0.776681	0.78102	0.5813	0.357004	0.355009	0.789845	0.623006	0.718041	0.633164	0.690724	0.706074	0.536876	0.5813	0.545678	0.587653	0.629741	0.584459	0.629741	0.710018	0.578175	0.575083	0.623006	0.629741	0.626356	0.626356	0.626356	0.633164	0.621621	0.718041
AUC_A	0.793197	0.794333	0.677338	0.789845	0.661944	0	0	0	0	0	0.658204	0	0	0	0	0.794333	0.798872	0	0	0.661944	0	0.65085	0.681299	0.785408	0.812806	0	0	0	0.808107	0	0.57722	0.822368	0.812806	0.817559	0.794333	0	0	0	0	0.677338	0.677338	0	0	0	0
AUC_U	0.746538	0.75569	1.25271	0.75569	0.626356	1.47161	0.939534	0.934509	0.939534	0.934509	1.25948	0.944612	0.949746	0.939534	0.949746	0.739696	0.743631	0.939534	1.50325	0.623006	0.743631	0.619692	1.25948	0.735803	0.747607	1.48726	1.47161	1.49521	1.49521	1.47939	1.05671	0.747607	0.751627	0.747607	0.731951	1.50325	1.47939	1.48726	1.48726	1.25271	1.25271	1.50325	1.49521	1.50325	0.939534
AUC_C	1.81302	1.8039	1.53292	2.65448	1.49362	2.79605	2.17085	2.21207	2.21207	2.21207	1.45628	2.26952	2.24043	2.19815	2.15745	1.83951	1.82748	2.25488	1.83951	1.50325	1.81562	1.53292	1.5229	1.85169	1.82748	1.83951	2.74123	1.85169	1.85169	1.86403	1.32264	1.81562	1.81562	1.82748	1.86403	1.83951	1.87654	1.85169	1.85169	1.53292	1.53292	1.82748	1.83951	1.74753	2.18442
AUC_G	0.784284	0.776681	0.626356	0	1.30901	0	0.987306	0.976275	0.98176	0.99859	0.669553	0.970851	0.965488	1.00433	1.00433	0.78102	0.776681	0.976275	0.75569	1.30901	1.56204	1.31641	0.623006	0.789845	0.759797	0.759797	0	0.751627	0	0.763949	1.09136	0.75569	0.759797	0.75569	0.78102	0.751627	0.747607	0.747607	0.75569	0.626356	0.626356	0.751627	0.759797	0.808107	0.987306
AUG_A	0.417472	0.41807	0.254002	0.394923	0.397166	0.57722	0.406403	0.406403	0.401732	0.397166	0.592384	0.394923	0.399436	0.394923	0.397166	0.378254	0.399436	0.397166	0.550982	0.567381	0.399436	0.371914	0.255487	0.392704	0.427793	0.580576	0.57722	0.580576	0.57722	0.573902	0.448949	0.456871	0.451559	0.430294	0.397166	0.738914	0.743235	0.587406	0.580576	0.254002	0.254002	0.255487	0.252534	0.592384	0.404054
AUG_U	1.3752	1.39206	1.64418	1.32246	1.31535	1.22634	1.31535	1.30831	1.31535	1.30831	1.32246	1.32246	1.32964	1.31535	1.32964	1.23283	1.30135	1.31535	1.19577	1.24601	1.30135	1.23938	1.65307	1.28766	1.37717	1.23938	1.22634	1.06801	1.06801	1.23283	1.4383	1.45368	1.4615	1.37717	1.28091	1.02495	1.17679	1.23938	1.23938	1.64418	1.64418	1.64418	1.63539	1.31535	1.31535
AUG_C	0.954221	0.949423	1.14969	0.884827	0.89617	1.10954	0.868339	0.884827	0.884827	0.884827	0.873766	0.907809	0.89617	0.879262	0.862979	1.09495	0.913742	0.901952	1.04517	0.859002	0.907809	1.09495	1.14218	0.925845	0.961834	1.09495	1.08779	1.1022	1.1022	1.10954	1.02872	1.00868	1.00868	0.961834	1.16502	1.04517	1.06622	1.1022	1.1022	1.14969	1.14969	1.14218	1.14969	0.873766	0.873766
AUG_G	1.23834	1.22634	0.939534	1.39008	1.37446	1.09136	1.38223	1.36679	1.37446	1.39803	1.20519	1.35919	1.35168	1.40606	1.40606	1.3017	1.35919	1.36679	1.20223	1.30901	1.36679	1.31641	0.934509	1.38223	1.19968	1.08542	1.10954	1.25271	1.25948	1.09136	1.06104	1.04957	1.05527	1.19319	1.17153	1.19577	1.01946	1.06801	1.07956	0.939534	0.939534	0.939534	0.949746	1.21216	1.38223
ACA_A	1.48724	1.48937	1.35468	1.31641	1.70214	2.20393	1.52401	1.52401	1.50649	1.48937	1.82272	1.48096	1.49788	1.75521	1.48937	1.48937	1.49788	1.48937	1.79579	1.32389	1.33145	1.46441	1.22634	1.74535	2.25779	2.21674	2.20393	2.03201	2.02027	1.82605	1.79579	1.64474	1.80624	2.271	1.32389	2.03201	2.0439	1.64474	1.84729	1.35468	1.35468	1.3626	1.34685	1.82272	1.5152
ACA_U	1.86634	1.88922	1.67028	2.09914	1.61063	1.33782	1.87907	1.86902	1.87907	1.86902	1.45325	1.88922	1.89949	1.67028	1.89949	1.84924	1.85908	1.87907	1.67028	2.07669	2.06564	1.85908	1.88922	1.63512	1.66135	1.35206	1.33782	1.49521	1.49521	1.68113	1.64377	1.86902	1.67028	1.66135	2.0332	1.50325	1.47939	1.85908	1.69007	1.67028	1.67028	1.67028	1.66135	1.44544	1.87907
ACA_C	0	0	0	0	0	0	0	0	0	0	0.336064	0	0	0	0	0	0	0	0	0	0	0	0	0	0	0	0	0	0	0	0	0	0	0	0	0	0	0	0	0	0	0	0	0.336064	0
ACA_G	0.490178	0.485426	0.835141	0.441296	0.561006	0.347249	0.493653	0.488138	0.49088	0.499295	0.309024	0.485426	0.482744	0.446368	0.502165	0.488138	0.485426	0.488138	0.419828	0.436338	0.4339	0.493653	0.747607	0.438803	0	0.345362	0.353037	0.375813	0.377845	0.347249	0.424416	0.377845	0.422109	0	0.4339	0.375813	0.373804	0.373804	0.343495	0.835141	0.835141	0.835141	0.844219	0.310811	0.493653
ACU_A	0.396598	0.397166	0.406403	0.394923	0.36106	0.367322	0.406403	0.406403	0.401732	0.397166	0.718041	0.394923	0.399436	0.394923	0.397166	0.397166	0.399436	0.397166	0.404054	0.397166	0.399436	0.355009	0.40878	0.392704	0.451559	0.406403	0.404054	0.451559	0.404054	0.446368	0.367322	0.411184	0.406403	0.454199	0.36106	0.406403	0.454199	0.411184	0.406403	0.406403	0.406403	0.40878	0.404054	0.718041	0.367322
ACU_U	2.23961	1.88922	1.87907	1.88922	2.04989	2.00674	1.87907	1.86902	1.87907	1.86902	1.71748	1.88922	1.89949	1.87907	1.89949	1.84924	1.85908	1.87907	1.87907	1.86902	1.85908	1.69007	1.88922	1.83951	1.66135	1.85908	1.83951	1.66135	1.86902	1.64377	2.01735	2.24282	1.87907	1.66135	1.99623	1.87907	1.64377	1.85908	1.85908	1.87907	1.87907	1.87907	1.86902	1.70824	1.70824
ACU_C	0	0.450976	0.459877	0.442413	0.40735	0.423644	0.43417	0.442413	0.442413	0.442413	0.397166	0.453905	0.448085	0.439631	0.431489	0.459877	0.456871	0.450976	0.459877	0.450976	0.453905	0.83614	0.456871	0.462923	0.507635	0.459877	0.456871	0.514358	0.462923	0.517787	0.420839	0	0.453905	0.507635	0.423644	0.459877	0.521262	0.462923	0.462923	0.459877	0.459877	0.456871	0.459877	0.397166	0.397166
ACU_G	1.17643	1.16502	1.12744	1.1915	1.07101	1.04175	1.18477	1.17153	1.17811	1.19831	1.09563	1.16502	1.15859	1.20519	1.20519	1.17153	1.16502	1.17153	1.13353	1.17811	1.17153	1.07706	1.12141	1.18477	1.26633	1.1397	1.16502	1.25271	1.13353	1.27325	1.04175	1.13353	1.1397	1.25948	1.06503	1.12744	1.24601	1.12141	1.13353	1.12744	1.12744	1.12744	1.1397	1.10196	1.43608
ACC_A	1.58639	1.58867	1.80624	1.57969	1.58867	1.79579	1.80624	1.80624	1.78547	1.32389	1.57969	1.57969	1.59774	1.31641	1.32389	1.58867	1.59774	1.58867	1.79579	1.58867	1.59774	1.7356	1.8168	1.57082	1.62561	1.62561	1.79579	1.80624	1.79579	1.78547	2.30888	1.23355	1.62561	1.63512	1.76518	1.80624	1.8168	1.82748	1.80624	1.80624	1.80624	1.63512	1.61621	1.57969	1.61621
ACC_U	1.11981	1.13353	1.25271	1.13353	1.50325	1.22634	1.25271	1.24601	1.25271	1.24601	1.13353	1.13353	1.1397	1.25271	1.26633	1.10954	1.11545	1.12744	1.25271	1.12141	1.11545	1.65251	0.839655	1.1037	1.12141	1.11545	1.22634	1.24601	1.24601	1.23283	0.528354	1.49521	1.12744	1.12141	1.21992	0.835141	1.23283	1.23938	1.23938	1.25271	1.25271	1.12744	1.12141	1.12744	1.12744
ACC_C	0.90651	0.901952	0.510974	0.884827	0.448085	0.517787	0.482411	0.49157	0.49157	0.983141	0.873766	0.907809	0.89617	0.976957	0.958866	0.919754	0.913742	0.901952	0.510974	0.901952	0.907809	0	1.01527	0.925845	0.913742	0.919754	0.507635	0.514358	0.514358	0.517787	1.32264	0.907809	0.907809	0.913742	0.517787	1.02195	0.521262	0.514358	0.514358	0.510974	0.510974	0.913742	0.919754	0.873766	0.873766
ACC_G	0.392142	0.388341	0.41757	0.397166	0.392704	0.424416	0.438803	0.4339	0.436338	0.443818	0.401732	0.388341	0.386195	0.446368	0.446368	0.39051	0.388341	0.39051	0.419828	0.392704	0.39051	0.438803	0.415337	0.394923	0.379898	0.379898	0.431489	0.41757	0.419828	0.424416	0	0.377845	0.379898	0.377845	0.4339	0.41757	0.415337	0.415337	0.419828	0.41757	0.41757	0.375813	0.379898	0.404054	0.394923
ACG_A	1.13314	1.13476	0.812806	1.12835	0.567381	0	1.16115	1.16115	1.1478	1.13476	0.789845	1.12835	1.14125	1.12835	0.567381	1.32389	1.14125	1.13476	0	0.661944	0.665727	0.557871	0.817559	1.30901	0.508004	0	0	0	0	0	0.505067	0.587406	0.508004	0.510974	0.567381	0	0	0	0	0.812806	0.738914	0.817559	0.808107	1.31641	1.15444
ACG_U	0.533241	0.539778	0.375813	0.539778	0.536876	0.735803	0.536876	0.534005	0.536876	0.534005	0	0	0	0.536876	0	0.616414	0.531165	0.536876	0.751627	0.623006	0.619692	1.06233	0.377845	0.613169	0.934509	0.743631	0.735803	0.747607	0.747607	0.739696	0.92462	0.534005	0.939534	0.934509	0.522822	0.751627	0.739696	0.743631	0.743631	0.375813	0.341649	0.375813	0.373804	0	0.536876
ACG_C	0.647507	0.644252	0.459877	0.632019	1.28024	0	0.620242	0.632019	0.632019	0.632019	0	0.648435	0.640122	0.628044	1.84924	0	0.652673	0.644252	0	0.751627	0.756508	0	0.456871	0	0.571089	0	0	0	0	0	0.578653	0.648435	0.567381	0.571089	0	0	0	0	0	0.459877	0.41807	0.456871	0.459877	0	0.624119
ACG_G	1.68061	1.66432	2.25488	1.70214	1.68302	3.05579	1.69253	1.67361	1.68302	1.71187	3.21385	2.21909	2.20683	1.72171	1.72171	1.95255	1.66432	1.67361	3.02276	1.96352	1.95255	2.2567	2.24282	1.97461	1.89949	3.03919	3.10672	3.00651	3.02276	3.05579	1.90987	2.15911	1.89949	1.88922	2.78936	3.00651	2.99043	2.99043	3.02276	2.25488	2.39154	2.25488	2.27939	2.69369	1.69253
AGA_A	0.933172	0.934509	0.677338	0.92923	0.934509	0.808107	1.01601	1.01601	0.945251	0.992916	0.91136	1.05313	1.14125	1.05313	0.992916	1.05911	0.99859	0.992916	1.01013	0.934509	0.939849	0.918847	0.645441	1.04721	0.903118	0.717182	0.713036	1.1289	1.12237	1.26863	0.950715	0.913742	0.903118	0.908399	0.744687	1.1289	0.908399	0.865651	0.677338	0.677338	0.717182	0.681299	0.63798	0.987306	1.01013
AGA_U	1.09785	1.11131	1.04393	1.11131	1.10533	1.22634	0.939534	0.934509	1.10533	1.16814	1.1626	1.00759	1.08542	1.25271	1.18718	0.986262	0.929539	1.17442	1.17442	1.09942	1.09357	1.09357	0.994329	1.22634	1.03834	0.87486	1.08206	1.03834	1.03834	0.973285	0.870231	1.03834	1.04393	1.03834	1.14367	1.04393	1.02736	0.978462	1.03282	1.04393	0.884267	0.835141	0.983694	0.939534	0.939534
AGA_C	0.799862	0.79584	0.766462	0.780729	0.790739	0.932017	0.814068	0.829525	0.780729	0.553017	1.00819	0.605206	0.640122	0.586174	0.539362	0.613169	0.856634	0.56372	0.574846	0.79584	0.801008	0.811548	0.961834	0.61723	0.761452	1.35258	1.07499	0.771538	0.771538	0.735803	0.816922	0.756508	0.756508	0.761452	0.873766	0.766462	0.781894	0.974574	1.02872	0.766462	0.811548	1.01527	0.968162	1.09221	0.728139
AGA_G	1.15336	1.14218	1.4615	1.16814	1.15501	1.0186	1.23413	1.22034	1.15501	1.24824	0.927073	1.29447	1.10341	1.07128	1.25541	1.3017	1.21356	1.22034	1.18077	1.15501	1.14856	1.16154	1.37717	1.05313	1.26633	1.11735	1.14218	1.04393	1.04957	1.0052	1.34814	1.25948	1.26633	1.25948	1.22034	1.04393	1.24601	1.18043	1.25948	1.4615	1.54747	1.4615	1.39963	1.01013	1.31641
AGU_A	0.330499	0.330972	0	0	0.397166	0.808107	0.369457	0.369457	0.365211	0.36106	0	0.359021	0.363124	0.359021	0.36106	0.36106	0.363124	0.36106	0	0.36106	0.363124	0.39051	0	0.327253	0	0.406403	0.404054	0	0	0	0	0	0	0	0.36106	0	0	0	0	0	0	0	0	0	0
AGU_U	1.55529	1.25948	1.70824	1.51138	1.50325	1.1037	1.02495	1.01946	1.02495	1.35929	1.07956	1.37398	1.38145	1.02495	1.38145	1.3449	1.35206	1.36659	1.07375	1.35929	1.35206	1.48726	1.88922	1.22634	1.40176	1.11545	1.1037	0.934509	0.934509	0.92462	1.38693	1.24601	1.4093	1.60202	1.33082	0.939534	1.23283	1.23938	1.23938	1.70824	1.70824	1.70824	1.55752	1.07375	1.50325
AGU_C	0.755425	1.12744	0.83614	1.32724	0.89617	0.932017	1.5788	1.60878	1.60878	1.60878	1.87236	1.23792	1.22205	1.99832	1.56905	1.25421	1.24601	1.22993	1.9709	1.22993	1.23792	0.919754	0.913742	1.15731	1.14218	1.37963	1.82748	1.73596	1.73596	1.74753	1.15731	1.51302	1.13476	1.30535	1.27093	1.72454	1.56379	1.54308	1.54308	0.83614	0.83614	0.830675	0.766462	1.87236	1.31065
AGU_G	1.30714	1.29447	1.36659	1.1915	1.17811	1.14592	1.07706	1.06503	1.07101	0.726247	1.1478	1.05911	1.05326	0.730421	0.730421	1.06503	1.05911	1.06503	1.07956	1.07101	1.06503	1.18477	1.12141	1.31641	1.42462	1.1397	0.776681	1.4093	1.41692	1.4324	1.4324	1.25948	1.42462	1.07956	1.06503	1.4093	1.24601	1.24601	1.25948	1.36659	1.36659	1.36659	1.58291	1.15444	1.18477
AGC_A	1.98299	1.8053	2.25779	1.97461	1.8053	1.73166	1.84729	1.84729	1.82605	1.58867	1.57969	1.7951	1.59774	1.31641	2.20648	1.8053	1.81562	1.8053	2.24474	1.58867	1.59774	1.77505	2.271	1.57082	2.03201	1.74173	1.73166	2.03201	2.02027	2.00866	2.02027	2.05592	2.03201	2.0439	1.98583	2.03201	2.0439	2.28436	2.03201	2.25779	2.25779	2.271	2.24474	1.57969	1.46929
AGC_U	1.11981	1.37398	1.25271	1.51138	1.36659	2.10229	1.36659	1.35929	1.36659	1.86902	1.88922	1.37398	1.51959	2.08785	1.68844	2.01735	2.02808	1.70824	1.67028	1.49521	1.48726	1.69007	1.25948	1.83951	1.86902	2.12466	2.10229	1.86902	1.86902	1.84924	1.84924	1.86902	1.87907	1.86902	1.82988	1.87907	1.84924	1.65251	1.85908	1.25271	1.25271	1.25271	1.24601	1.87907	2.04989
AGC_C	0.453255	0.409978	0.510974	0.442413	0.40735	0	0.3947	0.402194	0.402194	0.442413	0	0.41264	0.448085	0.488479	0	0	0	0.409978	0	0.450976	0.453905	0	0.507635	0.462923	0	0	0	0	0	0	0	0	0	0	0	0	0	0	0	0.510974	0.510974	0.507635	0.510974	0	0.397166
AGC_G	0.392142	0.353037	0	0	0.357004	0	0.359021	0.355009	0.357004	0	0.401732	0.353037	0.386195	0	0	0	0	0	0	0.392704	0.39051	0.359021	0	0	0	0	0	0	0	0	0	0	0	0	0	0	0	0	0	0	0	0	0	0.404054	0
AGG_A	0.88133	0.882592	0.677338	0.987306	0.882592	0.673423	0.903118	0.903118	1.00433	0.794333	0.987306	1.18477	1.08937	0.789845	0.722121	1.44424	1.45249	1.1915	0.673423	0.882592	0.887636	0.976275	0.681299	0.785408	1.01601	0.812806	0.734643	0.677338	0.673423	0.365211	1.01013	1.02796	1.01601	1.02195	0.794333	0.677338	0.681299	0.685307	0.677338	0.677338	0.677338	0.681299	0.734643	0.91136	1.24324
AGG_U	0.414743	0.419828	0.626356	0.472306	0.41757	0.306585	0.835141	0.830675	0.469767	0.373804	0.629741	0.377845	0.345362	0.375813	0.345362	0.336226	0.338014	0.375813	0.626356	0.415337	0.413128	0.464769	0.629741	0.367902	0.623006	0.743631	0.334456	0.623006	0.623006	0.672451	0.616414	0.623006	0.626356	0.623006	0.365975	0.626356	0.616414	0.619692	0.619692	0.626356	0.626356	0.939534	0.679643	0.867262	0.578175
AGG_C	2.01447	2.00434	1.91615	1.65905	1.99149	1.9417	1.44723	1.47471	1.65905	1.76965	1.45628	1.81562	1.6294	1.31889	1.56905	1.67228	1.66135	1.8039	1.53292	2.00434	2.01735	2.29938	1.90363	1.85169	1.5229	1.37963	2.07669	1.92884	1.92884	2.11822	1.54308	1.51302	1.51302	1.5229	2.79605	1.91615	1.95473	1.92884	1.92884	1.91615	1.91615	1.5229	1.67228	1.34426	1.34426
AGG_G	0.871427	0.862979	0.939534	0.992916	0.872675	1.27325	0.877606	0.8678	0.98176	1.19831	1.00433	0.776681	1.05326	1.60693	1.46084	0.710018	0.706074	0.78102	1.25948	0.872675	0.8678	0.493653	0.934509	1.18477	0.949746	1.1397	1.05911	0.939534	0.944612	1.04175	0.954936	0.944612	0.949746	0.944612	0.39051	0.939534	0.934509	0.934509	0.944612	0.939534	0.939534	0.939534	1.03609	0.932432	0.91136
UAA_A	0.660997	0.661944	0	0.658204	0.661944	0.673423	0.812806	0.812806	0.669553	0.567381	1.97461	1.31641	1.59774	1.31641	1.13476	0.567381	0.570623	0.661944	0	0.661944	0.570623	0.65085	0	0.654507	0	0.812806	0.673423	0.812806	0.808107	0.803463	0	0	0	0	0.567381	0.812806	0.817559	0	0.812806	0	0	0	0	1.97461	0.673423
UAA_U	0.622115	0.629741	0.626356	0.629741	0.626356	0.613169	0.751627	0.747607	0.626356	0.534005	0.944612	0	0	0.41757	0.542712	0.528354	0.531165	0.626356	0.751627	0.623006	0.531165	0.619692	0.629741	0.613169	0.747607	0.743631	0.613169	0.747607	0.747607	0.739696	0.739696	0.747607	0.751627	0.747607	1.04564	0.751627	0.739696	0.743631	0.743631	0.626356	0.626356	0.626356	0.623006	0.939534	0
UAA_C	0.755425	0.751627	1.53292	0.737355	0.746809	1.55336	0.868339	0.884827	0.737355	1.26404	1.09221	1.51302	0.89617	1.46544	1.23283	1.31393	1.30535	0.751627	0.919754	0.751627	1.29687	0.766462	1.5229	0.771538	0.913742	0.919754	1.5229	0.925845	0.925845	0.932017	0.925845	0.907809	0.907809	0.913742	0.665727	0.919754	0.938272	0.925845	0.925845	1.53292	1.53292	1.5229	1.53292	1.09221	1.45628
UAA_G	1.96071	1.9417	1.87907	1.98583	1.96352	1.27325	1.57969	1.56204	1.96352	1.71187	0	1.29447	1.54478	0.892737	1.1478	1.67361	1.66432	1.95255	2.26707	1.96352	1.67361	1.97461	1.86902	1.97461	2.27939	1.51959	1.29447	1.50325	1.51138	1.5279	2.29185	2.26707	2.27939	2.26707	1.67361	1.50325	1.49521	2.24282	1.51138	1.87907	1.87907	1.87907	1.89949	0	1.97461
UAU_A	0.991496	0.992916	0.812806	0.987306	0.992916	0.808107	1.01601	1.01601	1.00433	0.992916	0.987306	0.987306	0.99859	0.987306	0.992916	0.992916	0.99859	0.992916	0.808107	0	0.99859	0.976275	0.817559	0.98176	1.35468	0.812806	0.808107	0.812806	0.808107	0.803463	1.01013	1.02796	1.35468	1.3626	0.992916	0	0	0.685307	0.812806	0.812806	0.812806	0.817559	0.808107	0.987306	1.01013
UAU_U	0	0	0	0	0	0	0	0	0	0	0	0	0	0	0	0	0	0	0	0	0	0	0	0	0	0	0	0	0	0	0	0.934509	0	0	0	0	0	0.619692	0	0	0	0	0	0	0
UAU_C	0	0	0.919754	0	0	0.932017	0	0	0	0	0	0	0	0	0	0	0	0	0.919754	0	0	0	0.913742	0	0	0.919754	0.913742	0.925845	0.925845	0.932017	1.15731	0	0	0	0	0.919754	0.938272	0.771538	0.925845	0.919754	0.919754	0.913742	0.919754	0	0
UAU_G	2.94107	2.91255	2.25488	2.97875	2.94528	2.29185	2.96192	2.92883	2.94528	2.99577	3.01299	2.91255	2.89646	3.01299	3.01299	2.92883	2.91255	2.92883	2.26707	3.92704	2.92883	2.96192	2.24282	2.96192	2.53266	2.27939	2.33004	2.25488	2.26707	2.29185	1.90987	1.88922	2.53266	2.51897	2.92883	3.00651	2.99043	1.86902	2.26707	2.25488	2.25488	2.25488	2.27939	3.0304	2.96192
UAC_A	0.721088	0.722121	0.738914	0.718041	0.722121	0.734643	0.508004	0.508004	0.502165	0.722121	0.987306	0.718041	0.726247	0.789845	0.794333	0.661944	0.665727	0.722121	0.897897	0.722121	0.726247	0.65085	0.743235	0.98176	0.738914	0.812806	0.808107	0.812806	0.808107	0.803463	0.808107	0.747607	0.738914	0.743235	0.661944	0.812806	0.817559	0.822368	0.812806	0.738914	0.677338	0.743235	0.734643	0.91136	0.808107
UAC_U	0.678671	0.686991	0.683297	0.686991	0.683297	1.00337	0.469767	0.467255	0.469767	0.679643	0.944612	0.686991	0.690724	0.375813	0.379898	0.92462	0.929539	0.683297	0.41757	0.679643	0.676028	1.23938	0.686991	0.613169	0.679643	0.743631	0.735803	0.747607	0.747607	0.739696	1.10954	1.01946	0.683297	0.679643	1.21992	0.751627	0.739696	0.743631	0.743631	0.683297	0.626356	0.683297	0.679643	0.867262	0.375813
UAC_C	2.06025	2.04989	1.67228	2.01097	2.03675	1.69458	2.17085	2.21207	2.21207	2.01097	1.82035	2.0632	2.03675	2.19815	2.15745	1.91615	1.90363	2.04989	2.0439	2.04989	2.0632	1.53292	1.66135	1.92884	2.07669	1.83951	1.82748	1.85169	1.85169	1.86403	1.38877	1.65056	2.0632	2.07669	1.55336	1.83951	1.87654	1.85169	1.85169	1.67228	1.53292	1.66135	1.67228	1.68032	2.18442
UAC_G	0.712986	0.706074	1.02495	0.722121	0.714007	0.694499	0.987306	0.976275	0.98176	0.726247	0.334776	0.706074	0.702173	0.803463	0.803463	0.65085	0.647234	0.710018	0.839655	0.714007	0.710018	0.658204	1.01946	0.658204	0.690724	0.759797	0.776681	0.751627	0.75569	0.763949	0.763949	0.686991	0.690724	0.686991	0.65085	0.751627	0.747607	0.747607	0.75569	1.02495	1.25271	1.02495	1.03609	0.621621	0.789845
UAG_A	1.13314	1.13476	1.16115	1.31641	1.13476	1.15444	1.01601	1.01601	1.1478	1.32389	1.12835	1.12835	1.14125	0.877606	0.882592	1.48937	1.49788	1.48937	1.34685	1.13476	1.14125	1.11574	1.3626	1.47264	1.01601	0	1.15444	1.16115	1.15444	1.1478	1.15444	1.17481	1.16115	1.16794	1.13476	1.16115	1.16794	1.17481	1.16115	1.16115	0.677338	0.583971	1.01013	1.12835	0.448949
UAG_U	1.06648	1.07956	1.61063	1.25948	1.07375	1.05115	0.939534	0.934509	1.07375	0.830675	0.539778	1.07956	1.08542	0.835141	0.844219	0.92462	0.929539	0.939534	0.626356	1.06801	1.06233	1.06233	1.25948	0.919754	0.934509	1.48726	1.05115	1.06801	1.06801	1.05671	0.528354	0.534005	0.536876	0.534005	1.04564	1.07375	1.05671	1.06233	1.06233	1.61063	1.87907	1.61063	1.86902	0.536876	1.25271
UAG_C	0.647507	0.644252	0.656967	0	0.640122	0.665727	0.542712	0.553017	0.632019	0.49157	1.24824	0.648435	0.640122	0.488479	0.479433	0.574846	0.571089	0.56372	0.766462	0.644252	0.648435	0.656967	0.761452	0.578653	0.571089	0.919754	0.652673	0.661318	0.661318	0.665727	0.661318	0.648435	0.648435	0.652673	0.665727	0.656967	0.670195	0.661318	0.661318	0.656967	0.766462	0.652673	0.574846	1.24824	0.485426
UAG_G	1.12041	1.10954	0.536876	1.32389	1.12201	1.09136	1.48096	1.46441	1.12201	1.33145	1.1478	1.10954	1.10341	1.78547	1.78547	0.976275	0.970851	0.976275	1.25948	1.12201	1.11574	1.12835	0.623006	0.987306	1.42462	1.51959	1.10954	1.07375	1.07956	1.09136	1.63703	1.61934	1.62814	1.61934	1.11574	1.07375	1.06801	1.06801	1.07956	0.536876	0.626356	1.07375	0.474873	1.15444	1.75521
UUA_A	0.991496	0.992916	1.21921	0.987306	0.992916	1.21216	1.01601	1.01601	1.1478	1.1915	0.877606	0.877606	0.499295	1.57969	1.32389	1.1915	1.19831	0.882592	1.01013	0.992916	1.33145	0.976275	1.3626	0.872675	0.903118	1.01601	1.21216	0.903118	0.897897	0.892737	0.897897	1.02796	1.01601	1.02195	0.882592	0.903118	0.908399	0.822368	0.903118	1.21921	1.21921	1.22634	1.10196	0.789845	0.808107
UUA_U	0.466586	0.472306	0.375813	0.472306	0.469767	0.367902	0.469767	0.467255	0.536876	0.373804	0.419828	0.419828	0.474873	0.375813	0.422109	0.369848	0.371815	0.41757	0.469767	0.467255	0.413128	0.464769	0.419828	0.40878	0	0.464769	0.367902	0.415337	0.415337	0.410942	0	0	0	0	0.406639	0.41757	0.410942	0.743631	0.413128	0.375813	0.375813	0.375813	0.339822	0.375813	0.751627
UUA_C	2.26628	2.25488	1.83951	2.21207	2.24043	1.86403	1.62814	1.65905	1.89606	1.76965	1.9417	2.01735	2.24043	1.31889	1.4383	1.83951	1.82748	2.00434	1.72454	2.25488	2.01735	2.29938	2.03054	2.05743	2.03054	2.29938	1.82748	2.05743	2.05743	2.07115	2.05743	2.26952	2.26952	2.28436	2.07115	2.0439	2.08505	1.85169	2.05743	1.83951	1.83951	1.82748	1.67228	2.18442	1.31065
UUA_G	0.490178	0.485426	0.751627	0.496458	0.49088	0.763949	0.987306	0.976275	0.561006	0.798872	0.892737	0.862979	0.965488	0.803463	0.892737	0.78102	0.776681	0.8678	0.944612	0.49088	0.4339	0.493653	0.415337	0.877606	1.26633	0.474873	0.776681	0.835141	0.839655	0.848832	1.27325	0.944612	0.949746	0.944612	0.8678	0.835141	0.830675	0.747607	0.839655	0.751627	0.751627	0.751627	1.03609	0.808107	1.18477
UUU_A	0.466586	0.496458	0.762005	0.493653	0.467255	0.673423	0.508004	0.508004	0.502165	0.700882	0.623562	0.696922	0.704887	0.696922	0.700882	0.700882	0.704887	0.700882	0.673423	0.496458	0.499295	0.488138	0.510974	0.620059	0.641689	0.677338	0.673423	0.641689	0.673423	0.634313	0.448949	0.456871	0.451559	0.430294	0.441296	0.677338	0.645441	0.865651	0.677338	0.762005	0.762005	0.766462	1.01013	0.623562	0.950715
UUU_U	0.65871	0.708459	0.469767	0.708459	0.6632	0.613169	0.70465	0.700882	0.70465	0.659654	0.795463	0.666785	0.670409	0.6632	0.670409	0.652673	0.656145	0.6632	0.626356	0.467255	0.464769	0.697154	0.472306	0.580897	0.590216	0.619692	0.613169	0.786955	0.623006	0.778628	0.616414	0.623006	0.626356	0.590216	0.609959	0.626356	0.778628	0.587077	0.619692	0.469767	0.469767	0.469767	0.467255	0.791186	0.6632
UUU_C	1.06648	0.84558	1.14969	0.829525	1.05432	1.03557	0.814068	0.829525	0.829525	0.780729	0.919754	0.801008	0.790739	0.775819	0.761452	0.811548	0.806243	0.79584	1.02195	0.84558	0.851071	0.862269	1.14218	0.974574	1.20229	1.02195	1.01527	0.974574	1.02872	0.981071	1.02872	1.00868	1.00868	1.20229	1.29447	1.02195	0.987655	0.974574	1.02872	1.14969	1.14969	1.14218	1.14969	0.919754	0.77097
UUU_G	1.84537	1.9417	1.64418	1.98583	1.84802	1.69766	1.97461	1.95255	1.96352	1.8797	1.6915	1.82748	1.81739	1.8905	1.8905	1.83769	1.82748	1.83769	1.67931	2.20896	2.19662	1.97461	1.86902	1.87069	1.59957	1.68844	1.72596	1.58237	1.67931	1.60831	1.90987	1.88922	1.89949	1.78979	1.7356	1.67028	1.57391	1.57391	1.67931	1.64418	1.64418	1.64418	1.42462	1.70128	1.62615
UUC_A	0.933172	1.05911	1.08374	1.05313	1.05911	0.57722	1.43436	1.43436	1.41788	0.851071	0.846263	0.846263	0.855934	0.846263	0.851071	0.567381	0.570623	0.567381	0.865829	0.794333	0.798872	1.04136	1.09008	0.841508	1.16115	0.580576	0.538738	0.870863	0.865829	0.860853	1.15444	1.17481	1.16115	1.16794	1.05911	0.870863	0.875956	0.632591	0.870863	1.08374	1.08374	1.09008	1.26267	0.846263	0.865829
UUC_U	1.31742	1.25948	1.50325	1.25948	1.25271	1.57672	1.10533	1.09942	1.10533	1.33501	1.34945	1.34945	1.35678	1.34219	1.35678	1.32089	1.32791	1.34219	1.34219	1.24601	1.23938	1.23938	1.51138	1.31393	1.33501	1.59349	1.47161	1.33501	1.33501	1.32089	1.32089	1.33501	1.34219	1.33501	1.4639	1.34219	1.32089	1.43006	1.32791	1.50325	1.50325	1.50325	1.40176	1.34219	1.34219
UUC_C	1.3331	1.50325	1.22634	1.47471	1.49362	1.33145	1.27697	1.30122	1.30122	1.58005	1.5603	1.62109	1.6003	1.57011	1.54103	1.9709	1.95802	1.93275	1.31393	1.8039	1.81562	1.53292	1.21832	1.65329	1.30535	1.31393	1.5229	1.32264	1.32264	1.33145	1.32264	1.29687	1.29687	1.30535	1.24269	1.31393	1.34039	1.42438	1.32264	1.22634	1.22634	1.21832	1.14969	1.5603	1.5603
UUC_G	0.461344	0.258894	0.250542	0.264778	0.261803	0.545678	0.232307	0.229712	0.231002	0.285311	0.286951	0.277386	0.275854	0.286951	0.286951	0.278936	0.277386	0.278936	0.539778	0.261803	0.26034	0.263282	0.249202	0.282088	0.271356	0.542712	0.517787	0.536876	0.539778	0.545678	0.272839	0.269889	0.271356	0.269889	0.26034	0.536876	0.534005	0.575083	0.539778	0.250542	0.250542	0.250542	0.237436	0.28861	0.282088
UUG_A	1.48724	1.48937	1.35468	1.48096	1.24115	1.26267	1.35468	1.52401	1.50649	1.41845	1.23413	1.31641	1.33145	1.51893	1.41845	1.32389	1.33145	1.32389	1.18839	1.32389	1.33145	1.46441	1.63512	1.47264	1.52401	1.27001	1.34685	1.27001	1.26267	1.50649	1.42607	1.45124	1.43436	1.44275	1.48937	1.35468	1.27744	1.54194	1.52401	1.35468	1.35468	1.3626	1.44305	1.31641	1.44305
UUG_U	0.233293	0.236153	0.250542	0.236153	0.234883	0.229938	0.501085	0.467255	0.469767	0	0.472306	0.251897	0.253266	0	0	0.246565	0.247877	0.250542	0.442133	0.249202	0.247877	0.232385	0.251897	0.459877	0.467255	0.232385	0.245268	0.233627	0.233627	0.231155	0.435115	0.439769	0.442133	0.439769	0.228735	0.250542	0.231155	0.232385	0.232385	0.250542	0.250542	0.250542	0.267003	0.501085	0.268438
UUG_C	1.13314	1.12744	1.53292	1.38254	1.40027	1.45628	1.15779	1.10603	1.10603	1.26404	1.09221	1.21041	1.19489	1.01453	1.23283	1.22634	1.21832	1.2026	1.35258	1.50325	1.51302	1.43712	1.21832	1.15731	1.14218	1.43712	1.21832	1.44663	1.44663	1.45628	1.08923	1.06801	1.06801	1.07499	1.45628	1.22634	1.46605	1.44663	1.44663	1.53292	1.53292	1.5229	1.64242	0.873766	1.24824
UUG_G	1.22544	1.21356	1.00217	0.992916	1.2272	1.19367	1.05313	0.976275	0.98176	1.42656	1.25541	1.29447	1.28732	1.54512	1.43476	1.3017	1.29447	1.3017	1.11131	1.04721	1.04136	0.987306	0.99681	0.987306	0.949746	1.18718	1.29447	1.17442	1.18077	0.954936	1.12345	1.11131	1.11735	1.11131	0.976275	1.25271	1.16814	0.934509	0.944612	1.00217	1.00217	1.00217	0.814068	1.34685	1.12835
UCA_A	1.80272	1.8053	1.62561	1.57969	1.8053	2.02027	1.56309	1.47783	1.46084	1.76518	2.36954	1.57969	1.99718	0.987306	1.32389	1.98583	1.99718	2.20648	2.24474	1.8053	1.59774	1.62713	1.63512	1.57082	1.84729	2.03201	2.02027	2.54002	2.69369	2.23184	1.83661	1.86902	1.84729	1.85809	1.98583	2.54002	2.271	2.5699	2.25779	1.62561	1.35468	1.85809	2.02027	2.36954	1.46929
UCA_U	0.339335	0.343495	0.375813	0.377845	0.341649	0	0.867262	0.679643	0.683297	0.830675	0.377845	0.75569	0.379898	0.939534	0.844219	0	0	0	0.41757	0.339822	0.371815	0.309846	0.377845	0.367902	0.679643	0	0	0.467255	0.415337	0.410942	0.672451	0.679643	0.683297	0.679643	0.365975	0.469767	0.410942	0	0.413128	0.375813	0.41757	0.341649	0.311503	0.375813	0.683297
UCA_C	0.8241	0.819957	0.919754	0.884827	0.8147	1.55336	0.667953	0.804388	0.804388	0.49157	0.873766	0.907809	0.89617	1.09908	0.958866	1.14969	1.14218	1.00217	1.53292	0.819957	0.907809	0.766462	0.913742	0.925845	0.830675	1.14969	1.5229	1.15731	1.02872	1.03557	0.841677	0.825281	0.825281	0.830675	0.932017	1.14969	1.04252	1.15731	1.02872	0.919754	1.02195	0.830675	0.766462	0.873766	1.1915
UCA_G	1.06948	1.05911	1.12744	1.1915	1.07101	0.636624	0.91136	1.06503	1.07101	0.887636	0.401732	0.776681	0.77239	1.00433	0.892737	0.976275	0.970851	0.8678	0	1.07101	1.17153	1.31641	1.12141	1.18477	0.690724	0.949746	0.647234	0	0	0.424416	0.694499	0.686991	0.690724	0.686991	0.78102	0	0.415337	0.467255	0.419828	1.12744	1.25271	1.02495	0.949746	0.404054	0.718041
UCU_A	0.396598	0.397166	0.338669	0.394923	0.397166	0.336711	0	0	0	0.36106	0.359021	0.789845	0.798872	0.718041	0.661944	0.397166	0.399436	0.397166	0.367322	0.397166	0.399436	0.39051	0.34065	0.436338	0.406403	0.338669	0.336711	0.369457	0.367322	0.365211	0.367322	0.411184	0.406403	0.40878	0.36106	0.369457	0.371618	0.373804	0.369457	0.338669	0.677338	0.34065	0.336711	0.359021	0.448949
UCU_U	1.86634	1.88922	1.56589	1.88922	1.87907	1.83951	2.25488	2.24282	2.25488	1.69911	1.71748	1.88922	1.89949	1.70824	1.58291	1.84924	1.85908	1.87907	1.70824	1.86902	1.85908	1.85908	1.57435	2.0439	1.86902	1.85908	1.83951	1.69911	1.69911	1.68113	1.68113	1.86902	1.87907	1.86902	1.66352	1.70824	1.68113	1.69007	1.69007	1.56589	1.56589	1.56589	1.55752	1.70824	2.08785
UCU_C	1.35977	0.901952	0.766462	0.884827	0.89617	0.388341	0.868339	0.442413	0.442413	1.20658	0.794333	0.453905	0.448085	0.799329	1.07872	0.919754	0.913742	0.901952	0.41807	0.901952	0.907809	0.919754	0.761452	1.02872	0.456871	0.383231	0.380726	0.420839	0.420839	0.423644	0.420839	0.453905	0.453905	0.456871	0.847288	0.41807	0.426487	0.420839	0.420839	0.766462	0.766462	0.761452	1.14969	0.794333	0.485426
UCU_G	0.392142	0.776681	1.25271	0.794333	0.785408	1.27325	0.789845	1.17153	1.17811	0.726247	1.09563	0.776681	0.77239	0.730421	0.669553	0.78102	0.776681	0.78102	1.37398	0.785408	0.78102	0.789845	1.24601	0.438803	1.1397	1.26633	1.29447	1.36659	1.37398	1.389	1.389	1.13353	1.1397	1.13353	1.06503	1.36659	1.35929	1.35929	1.37398	1.25271	0.939534	1.25271	0.949746	1.10196	0.877606
UCC_A	1.18979	1.08318	1.62561	1.51893	1.08318	1.83661	0.812806	0.812806	1.09563	1.22205	0.987306	1.07706	1.08937	1.21515	1.41845	0.992916	0.99859	0.992916	1.46929	1.32389	1.33145	1.06503	1.63512	1.07101	1.21921	1.21921	1.73166	1.21921	1.21216	1.20519	1.21216	1.23355	1.21921	1.22634	1.1915	1.21921	1.22634	1.23355	1.21921	1.62561	1.80624	1.63512	1.61621	0.91136	1.24324
UCC_U	0.746538	1.03049	0.751627	0.87195	1.02495	0.668912	1.12744	1.12141	1.02495	0.862624	0.944612	1.03049	1.38145	0.867262	0.814068	1.23283	1.23938	1.25271	1.02495	0.934509	0.929539	1.01404	0.75569	1.33782	1.12141	1.11545	1.05115	1.12141	1.12141	1.10954	1.10954	1.12141	1.12744	1.12141	1.09793	1.12744	1.10954	1.11545	1.11545	0.751627	0.835141	0.751627	0.747607	1.15635	0.867262
UCC_C	1.35977	1.22993	0.919754	1.02095	1.22205	1.27093	1.30251	1.32724	1.20658	1.36127	1.09221	1.23792	0.8147	1.35271	1.23283	1.14969	1.14218	1.12744	1.25421	1.12744	1.13476	1.25421	0.913742	0.841677	1.37061	1.37963	0.97901	1.38877	1.38877	1.39803	1.38877	1.36171	1.36171	1.37061	0.932017	1.37963	1.40741	1.38877	1.38877	0.919754	1.02195	0.913742	0.919754	1.00819	1.34426
UCC_G	0.784284	0.706074	0.751627	0.611025	0.714007	0.347249	0.789845	0.78102	0.714007	0.614517	1.00433	0.706074	0.702173	0.618049	0.573902	0.65085	0.647234	0.65085	0.343495	0.654507	0.65085	0.718041	0.747607	0.718041	0.379898	0.379898	0.277386	0.375813	0.377845	0.381974	0.381974	0.377845	0.379898	0.377845	0.78102	0.375813	0.373804	0.373804	0.377845	0.751627	0.41757	0.751627	0.759797	0.932432	0.607573
UCG_A	1.98299	2.64778	1.62561	0	2.64778	0	1.35468	0.812806	0.803463	1.58867	1.97461	1.97461	1.59774	1.31641	1.58867	1.98583	1.99718	1.98583	0.808107	1.98583	1.99718	2.6034	1.63512	1.96352	1.01601	1.16115	0	1.35468	0.808107	1.33911	0.808107	1.02796	1.01601	1.02195	1.58867	1.35468	1.3626	1.37061	1.35468	1.62561	1.74173	1.63512	1.61621	1.97461	1.61621
UCG_U	0	0	0	0	0	0	0.626356	0.747607	0.751627	0.747607	0	0	0	0.626356	0.759797	0	0	0	0	0	0	0	0	0	0	0	0	0	0	0	0.739696	0	0	0	0	0	0	0	0	0	0	0	0	0	0
UCG_C	1.13314	0	0.919754	0	0	1.16502	0.723616	0.884827	0.884827	0.884827	2.18442	1.13476	1.79234	1.46544	0.862979	1.14969	1.14218	1.12744	0.919754	0	0	0	0.913742	1.15731	2.28436	0.656967	1.14218	0.771538	0.925845	0.776681	1.85169	2.26952	2.26952	2.28436	0.932017	0.766462	0.781894	0.771538	0.771538	0.919754	0.656967	0.913742	0.919754	2.18442	0.873766
UCG_G	0.980355	1.29447	1.50325	3.97166	1.30901	2.86481	1.31641	1.56204	1.57082	0.798872	0	0.970851	0.77239	0.669553	0.803463	0.976275	0.970851	0.976275	2.26707	1.96352	1.95255	1.31641	1.49521	0.987306	0.949746	2.17085	2.91255	1.87907	2.26707	1.90987	0.763949	0.944612	0.949746	0.944612	1.56204	1.87907	1.86902	1.86902	1.88922	1.50325	1.61063	1.50325	1.51959	0	1.57969
UGA_A	1.2203	1.22205	1.56309	1.31641	1.22205	1.5152	1.35468	1.35468	1.33911	0.992916	0.987306	1.21515	1.22903	0.987306	1.08318	1.22205	1.22903	1.22205	1.15444	1.41845	1.42656	1.11574	1.45993	1.12201	1.35468	1.52401	1.5152	1.16115	1.07748	1.00433	1.61621	1.37061	1.35468	1.3626	0.851071	1.08374	1.09008	1.09649	1.01601	1.56309	1.74173	1.3626	1.34685	1.21515	1.44305
UGA_U	0.86139	0.87195	0.578175	0.75569	0.867262	1.14969	0.626356	0.747607	0.751627	0.934509	1.25948	0.87195	0.876689	0.939534	1.03609	1.13799	0.858036	0.867262	1.34219	0.801008	0.796747	1.06233	0.539778	1.31393	0.747607	1.16192	1.14969	1.33501	1.24601	1.15578	0.739696	0.747607	0.751627	0.747607	0.784233	1.25271	1.23283	1.23938	1.16192	0.578175	0.536876	0.626356	0.623006	1.15635	0.805315
UGA_C	0.697316	0.693809	0.707503	0.884827	0.689362	0.291255	0.723616	0.884827	0.884827	0.737355	0.364069	0.698315	0.689362	0.732718	0.784526	0.353752	0.702879	0.693809	0.328484	0.644252	0.648435	0.656967	0.97901	0.330659	0.913742	0.287423	0.285545	0.330659	0.308615	0.582511	0.925845	0.907809	0.907809	0.913742	0.665727	0.306585	0.312757	0.61723	0.578653	0.707503	0.656967	0.761452	0.766462	0.336064	0.624119
UGA_G	1.20659	1.19489	1.15635	1.05911	1.20832	0.954936	1.31641	1.04136	1.04721	1.33145	1.33911	1.19489	1.18829	1.33911	1.09563	1.20157	1.19489	1.20157	1.07956	1.12201	1.11574	1.12835	1.06801	1.12835	1.01306	0.949746	0.970851	1.07375	1.25948	1.19367	0.763949	1.00759	1.01306	1.00759	1.67361	1.25271	1.24601	0.99681	1.18077	1.15635	1.07375	1.25271	1.26633	1.24324	1.12835
UGU_A	1.83045	1.83308	1.56309	1.82272	1.83308	1.55405	1.25047	1.25047	1.54512	1.70214	1.69253	1.69253	1.71187	1.69253	1.83308	1.83308	1.84355	1.83308	1.55405	1.83308	1.84355	1.80235	1.57223	1.81248	1.56309	1.16115	1.55405	1.69335	1.68356	1.54512	1.55405	1.58148	1.56309	1.57223	1.83308	1.69335	1.57223	1.58148	1.56309	1.56309	1.56309	1.57223	1.55405	1.69253	1.44305
UGU_U	0.57426	0.5813	0.578175	0.5813	0.578175	0.566002	0.867262	0.862624	0.578175	0.267003	0.809668	0.539778	0.542712	0.536876	0.29223	0.568997	0.572024	0.578175	0.578175	0.575083	0.572024	0.572024	0.5813	0.566002	0.575083	0.531165	0.566002	0.623006	0.623006	0.568997	0.568997	0.575083	0.578175	0.575083	0.563039	0.626356	0.568997	0.572024	0.572024	0.578175	0.578175	0.578175	0.575083	0.805315	0.536876
UGU_C	1.39463	1.38762	1.41501	1.02095	1.37872	1.0754	1.33591	1.36127	1.36127	1.89606	1.24824	1.62109	1.6003	1.57011	1.99149	1.41501	1.40576	1.38762	1.06125	1.38762	1.39663	1.41501	1.40576	1.42438	1.40576	1.9709	1.05432	1.15731	1.15731	1.43387	1.42438	1.39663	1.39663	1.40576	1.43387	1.14969	1.4435	1.42438	1.42438	1.41501	1.06125	1.40576	1.41501	1.24824	1.5603
UGU_G	0.301648	0.298723	0.578175	0.611025	0.30208	0.881479	0.607573	0.600785	0.60416	0.285311	0.286951	0.277386	0.275854	0.286951	0	0.300392	0.298723	0.300392	0.87195	0.30208	0.300392	0.303787	0.575083	0.303787	0.584459	0.542712	0.89617	0.626356	0.629741	0.587653	0.587653	0.5813	0.584459	0.5813	0.300392	0.626356	0.575083	0.575083	0.5813	0.578175	0.867262	0.578175	0.584459	0.28861	0.564175
UGC_A	1.0576	1.05911	1.08374	0.987306	1.05911	1.18839	1.43436	1.43436	1.25541	1.13476	1.31641	1.05313	1.06516	1.21515	0.916538	1.24115	1.06516	1.05911	1.18839	1.24115	1.24824	1.22034	1.09008	1.04721	1.01601	1.1953	1.07748	1.1953	1.18839	1.18156	1.01013	1.02796	1.01601	1.02195	1.24115	1.1953	1.20229	1.20937	1.1953	1.08374	1.08374	1.09008	0.865829	1.51893	0.932432
UGC_U	1.24423	1.25948	1.50325	1.18077	1.25271	1.29848	0.884267	0.879538	0.939534	1.33501	1.00759	1.25948	1.26633	1.15635	1.46115	1.15578	1.23938	1.25271	1.10533	1.40176	1.39431	1.16192	1.51138	1.22634	1.40176	1.31229	1.22634	1.09942	1.31931	1.30535	1.38693	1.40176	1.4093	1.40176	1.37241	1.3264	1.30535	1.09357	1.31229	1.50325	1.50325	1.50325	1.60202	0.867262	1.44544
UGC_C	0.90651	0.901952	0.613169	0.829525	0.89617	0.822368	1.02158	1.04097	1.10603	0.632019	0.873766	0.907809	0.89617	0.676355	0.66383	0.862269	0.913742	0.901952	1.08206	0.56372	0.567381	0.862269	0.609162	0.925845	0.856634	0.811548	0.913742	1.08923	0.816922	0.822368	0.86798	0.851071	0.851071	0.856634	0.582511	0.811548	0.827887	1.08923	0.816922	0.613169	0.613169	0.609162	0.656967	1.00819	0.672128
UGC_G	0.784284	0.776681	0.751627	0.992916	0.785408	0.674072	0.696922	0.689135	0.73632	0.855934	0.803463	0.776681	0.77239	0.927073	0.927073	0.732206	0.776681	0.78102	0.666785	0.73632	0.732206	0.74048	0.747607	0.789845	0.712309	0.670409	0.776681	0.6632	0.666785	0.674072	0.716202	0.708459	0.712309	0.708459	0.732206	0.6632	0.659654	0.659654	0.666785	0.751627	0.751627	0.751627	0.814068	0.621621	0.91136
UGG_A	0.834944	0.756508	0.677338	0.789845	0.756508	0.808107	0.855585	0.855585	0.845751	0.83614	0.831416	0.789845	0.798872	0.831416	0.83614	0.756508	0.76083	0.756508	0.769626	0.794333	0.798872	0.78102	0.681299	0.785408	0.855585	0.812806	0.808107	0.774101	0.769626	0.845751	1.01013	1.02796	1.01601	0.817559	0.83614	0.774101	0.817559	0.865651	0.855585	0.677338	0.717182	0.681299	0.713036	0.831416	0.850639
UGG_U	1.57166	1.43941	1.25271	1.51138	1.25271	1.28766	1.18678	1.18043	1.18678	1.37717	1.19319	1.32246	1.32964	1.38458	1.39963	1.23283	1.23938	1.25271	1.25271	1.49521	1.48726	1.30135	1.4694	1.28766	1.18043	1.30135	1.28766	1.24601	1.24601	1.3626	1.29447	1.30831	1.31535	1.30831	1.34833	1.25271	1.29447	1.36985	1.36985	1.25271	1.3264	1.25271	1.09942	1.18678	1.38458
UGG_C	0.954221	1.07375	1.02195	1.10603	1.28024	1.16502	1.37106	1.39709	1.39709	1.16425	1.14969	1.13476	1.12021	1.15692	1.1355	1.31393	1.30535	1.2885	1.31393	0.901952	0.907809	1.14969	0.761452	1.15731	0.961834	1.14969	1.14218	1.32264	1.32264	0.981071	0.925845	0.907809	0.907809	0.913742	0.981071	1.31393	0.938272	0.974574	0.974574	1.02195	1.08206	1.01527	1.08206	1.14969	1.14969
UGG_G	0.619172	0.739696	1.04393	0.59575	0.748007	0.763949	0.623562	0.616595	0.620059	0.630688	0.845751	0.776681	0.77239	0.634313	0.634313	0.743829	0.739696	0.743829	0.719704	0.785408	0.78102	0.789845	1.03834	0.789845	0.999733	0.759797	0.776681	0.715835	0.719704	0.804156	0.763949	0.75569	0.759797	0.944612	0.822126	0.715835	0.934509	0.786955	0.795463	1.04393	0.884267	1.04393	1.11735	0.850639	0.623562
CAA_A	0.793197	0.794333	0.478121	0.752234	0.722121	0.808107	0.774101	0.812806	0.803463	0.794333	0.515116	0.592384	0.570623	0.658204	0.59575	0.627105	0.443818	0.794333	0.734643	0.627105	0.665727	0.557871	0.480917	0.785408	0.580576	0.812806	0.808107	0.609604	0.57722	0.602597	0.606081	0.685307	0.609604	0.583971	0.59575	0.609604	0.613169	0.432825	0.609604	0.478121	0.508004	0.454199	0.448949	0.515116	0.606081
CAA_U	1.11981	1.13353	1.54747	1.43941	1.36659	1.83951	1.25271	1.30831	1.31535	1.30831	1.47852	1.51138	1.44723	1.4615	1.32964	1.3626	1.44595	1.31535	1.70824	1.37717	1.44595	1.41644	1.55583	1.1037	1.78002	1.67317	1.83951	1.86902	1.60202	1.84924	1.47939	1.24601	1.50325	1.78002	1.28091	1.69116	1.84924	1.76123	1.67317	1.54747	1.64418	1.4615	1.45368	1.47057	1.50325
CAA_C	1.35977	1.35293	1.08206	1.05336	1.22205	0.466009	1.24048	1.32724	1.32724	1.10603	0.949746	1.13476	1.28024	0.976957	1.07872	1.2102	1.26909	1.35293	0.83614	1.18678	1.00868	1.31393	1.07499	1.38877	0.870231	0.919754	0.456871	0.694384	0.881757	0.699013	1.15731	1.26085	1.13476	0.870231	1.39803	0.919754	0.703704	0.974574	0.925845	1.08206	0.862269	1.01527	1.02195	0.949746	1.09221
CAA_G	0.784284	0.776681	0.884267	0.756508	0.714007	0.763949	0.752234	0.585765	0.589056	0.798872	1.048	0.776681	0.73561	0.892737	1.00433	0.822126	0.862979	0.585765	0.686991	0.826745	0.8678	0.752234	0.879538	0.789845	0.723616	0.569848	0.776681	0.751627	0.899631	0.763949	0.763949	0.839655	0.759797	0.719704	0.78102	0.751627	0.747607	0.786955	0.75569	0.884267	0.939534	1.04393	1.05527	1.05405	0.789845
CAU_A	0.991496	0.992916	0.738914	0.987306	1.08318	0.808107	0.937853	1.01601	1.00433	0.992916	0.658204	0.987306	1.08937	0.987306	0.992916	1.08318	1.08937	1.08318	0.734643	0.916538	0.921775	1.06503	0.743235	0.714007	1.01601	0.812806	0.808107	0.738914	0.734643	0.730421	0.932432	0.948886	1.01601	1.02195	0.992916	0.738914	0.40878	0.822368	0.738914	0.738914	0.738914	0.743235	0.734643	0.658204	0.734643
CAU_U	1.55529	1.57435	2.04989	1.57435	1.36659	1.47161	1.73452	1.55752	1.56589	1.55752	1.88922	1.57435	1.38145	1.56589	1.58291	1.3449	1.35206	1.36659	1.70824	1.43771	1.43006	1.35206	2.06097	1.67228	1.55752	1.48726	1.47161	1.69911	1.69911	1.68113	1.42249	1.43771	1.56589	1.55752	1.5249	1.70824	1.84924	1.48726	1.69007	2.04989	2.04989	2.04989	2.03893	1.87907	1.70824
CAU_C	0.755425	0.751627	0.83614	0.737355	0.8147	0.932017	0.667953	0.737355	0.737355	0.737355	0.728139	0.756508	0.8147	0.732718	0.719149	0.83614	0.830675	0.819957	0.83614	1.04071	1.04747	0.83614	0.830675	0.841677	0.380726	0.919754	0.913742	0.841677	0.841677	0.847288	0.712188	0.698315	0.378254	0.380726	0.776681	0.83614	0.938272	0.925845	0.841677	0.83614	0.83614	0.830675	0.83614	0.728139	0.794333
CAU_G	0.65357	0.647234	0.341649	0.661944	0.714007	0.763949	0.607573	0.65085	0.654507	0.665727	0.669553	0.647234	0.702173	0.669553	0.669553	0.710018	0.706074	0.710018	0.686991	0.60416	0.600785	0.718041	0.339822	0.718041	0.949746	0.759797	0.776681	0.683297	0.686991	0.694499	0.881479	0.87195	0.949746	0.944612	0.65085	0.683297	0.747607	0.747607	0.686991	0.341649	0.341649	0.341649	0.345362	0.673423	0.718041
CAC_A	1.32199	1.13476	1.52401	1.12835	1.13476	1.5152	1.01601	1.01601	1.00433	1.32389	1.75521	1.12835	1.14125	1.12835	1.13476	1.32389	1.33145	1.13476	1.5152	1.13476	1.14125	1.3017	1.53292	1.12201	1.16115	1.52401	1.5152	1.52401	1.5152	1.50649	1.34685	1.17481	1.16115	1.16794	1.32389	1.52401	1.53292	1.54194	1.52401	1.52401	1.52401	1.53292	1.73166	1.75521	1.01013
CAC_U	1.24423	1.61934	1.4093	1.61934	1.61063	1.37963	1.87907	1.86902	1.87907	1.86902	1.25948	1.61934	1.62814	2.14751	2.17085	1.23283	1.23938	1.61063	1.4093	1.60202	1.59349	1.23938	1.41692	1.57672	1.60202	1.39431	1.37963	1.40176	1.40176	1.38693	1.84924	1.06801	1.61063	1.60202	1.21992	1.4093	1.38693	1.39431	1.39431	1.4093	1.4093	1.4093	1.06801	1.25271	1.87907
CAC_C	1.51085	1.2885	1.14969	1.26404	1.28024	1.16502	1.08542	1.10603	1.10603	0.737355	0.970851	1.29687	1.28024	0.628044	0.616414	1.53292	1.5229	1.2885	1.14969	1.2885	1.29687	1.53292	1.14218	1.32264	1.30535	1.14969	1.14218	1.15731	1.15731	1.16502	0.771538	1.94531	1.29687	1.30535	1.55336	1.14969	1.17284	1.15731	1.15731	1.14969	1.14969	1.14218	1.31393	0.970851	1.09221
CAC_G	0	0	0	0	0	0	0	0	0	0	0	0	0	0	0	0	0	0	0	0	0	0	0	0	0	0	0	0	0	0	0	0	0	0	0	0	0	0	0	0	0	0	0	0	0
CAG_A	1.32199	1.32389	1.62561	1.31641	1.58867	1.34685	1.47783	1.47783	1.46084	1.32389	0.394923	1.18477	1.19831	1.31641	1.58867	1.08318	1.33145	1.08318	1.46929	1.65486	1.66432	1.77505	1.63512	1.07101	1.84729	1.69335	1.34685	1.69335	1.68356	2.00866	1.68356	1.58148	1.69335	1.85809	1.44424	1.69335	1.70325	1.89777	1.69335	1.62561	1.62561	1.63512	1.61621	0.394923	0.808107
CAG_U	1.24423	1.25948	0.751627	0.944612	0.751627	0.613169	1.02495	1.01946	1.02495	1.24601	0.75569	1.13353	1.1397	1.25271	1.1397	1.00868	0.929539	1.02495	0.683297	0.934509	0.929539	0.676028	0.75569	1.33782	0.339822	0.619692	0.613169	0.623006	0.623006	0.616414	0.616414	0.862624	0.626356	0.339822	0.998115	0.626356	0.616414	0.572024	0.619692	0.751627	0.751627	0.751627	0.747607	0.751627	1.12744
CAG_C	1.13314	1.12744	0.919754	1.10603	1.34426	1.16502	1.1841	1.20658	1.20658	0.983141	1.74753	1.36171	1.34426	0.976957	0.862979	1.25421	1.14218	1.22993	1.25421	1.12744	1.13476	1.25421	0.913742	1.26252	1.24601	1.14969	1.14218	1.15731	1.15731	1.16502	1.15731	1.04747	1.13476	1.24601	1.27093	1.14969	1.17284	1.06828	1.15731	0.919754	0.919754	0.913742	0.919754	1.74753	1.31065
CAG_G	0.326785	0.323617	0.751627	0.661944	0.392704	0.954936	0.359021	0.355009	0.357004	0.443818	1.20519	0.388341	0.386195	0.446368	0.401732	0.710018	0.647234	0.710018	0.686991	0.327253	0.325425	0.359021	0.747607	0.359021	0.690724	0.633164	0.970851	0.626356	0.629741	0.318312	0.636624	0.5813	0.633164	0.686991	0.355009	0.626356	0.623006	0.575083	0.629741	0.751627	0.751627	0.751627	0.759797	1.21216	0.789845
CUA_A	0	0	0	0	0	0	0	0	0	0	0	0.987306	0.99859	0.658204	0.567381	0	0	0	0	0	0	0	0	0	0	0	0	0	0	0	0	0	0	0	0	0	0	0	0	0	0	0	0	0	0
CUA_U	0	0	0	0	0.751627	0	0	0	0	0	0.539778	0	0	0	0.542712	0	0	0	0	0	0	0	0	0	0	0	0	0	0	0	0	0.747607	0	0	0	0	0	0	0	0	0	0	0	0.536876	0
CUA_C	2.26628	2.25488	2.29938	2.94942	1.79234	2.33004	1.44723	1.47471	1.47471	1.76965	1.87236	2.26952	2.24043	1.46544	1.23283	2.75926	2.74123	2.25488	2.29938	2.25488	2.26952	2.75926	2.28436	2.77754	2.28436	2.29938	2.28436	2.31461	2.31461	2.33004	3.08615	1.81562	2.26952	2.28436	3.49506	2.29938	2.34568	2.31461	2.31461	2.29938	3.44908	2.28436	2.29938	1.87236	2.18442
CUA_G	1.96071	1.9417	1.87907	1.32389	1.57082	1.90987	2.63282	2.6034	2.61803	2.39662	1.72171	0.970851	0.965488	2.00866	1.72171	1.56204	1.55336	1.95255	1.88922	1.96352	1.95255	1.57969	1.86902	1.57969	1.89949	1.89949	1.9417	1.87907	1.88922	1.90987	1.27325	1.51138	1.89949	1.88922	0.976275	1.87907	1.86902	1.86902	1.88922	1.87907	0.939534	1.87907	1.89949	1.73166	1.97461
CUU_A	0.743622	0.794333	1.01601	0.74048	0.700882	0.850639	0.478121	0.478121	0.472625	0.992916	0.526563	0.987306	0.748942	0.789845	0.794333	0.934509	0.939849	0.744687	0.505067	0.794333	0.99859	0.732206	1.09008	0.785408	0.812806	0.677338	0.850639	0.762005	0.713036	0.753247	0.950715	0.77097	0.762005	0.817559	0.934509	0.762005	0.766462	0.725619	0.717182	1.01601	1.01601	1.02195	1.01013	0.789845	1.01013
CUU_U	1.86634	1.76328	1.4093	1.65307	1.76853	1.54906	1.54747	1.53919	1.54747	1.63539	1.51138	1.65307	1.89949	1.7538	1.77286	1.74046	1.74972	1.87907	1.64418	1.74442	1.62669	1.62669	1.51138	1.96214	1.49521	1.65251	1.54906	1.40176	1.53919	1.38693	1.30535	1.16814	1.4093	1.49521	1.72224	1.64418	1.38693	1.531	1.531	1.4093	1.4093	1.4093	1.40176	1.50325	1.64418
CUU_C	0.849853	0.901952	0.862269	0.829525	0.790739	0.981071	1.02158	1.04097	1.04097	0.829525	1.16502	0.851071	0.84016	0.879262	0.862979	0.811548	0.806243	0.84558	1.14969	0.901952	0.851071	0.862269	0.913742	0.61723	1.21832	1.02195	1.20229	1.15731	1.08923	1.16502	1.36154	1.70214	1.41845	1.21832	0.548245	1.14969	1.17284	1.08923	1.08923	0.862269	0.862269	0.856634	0.862269	1.16502	0.819156
CUU_G	0.490178	0.517787	0.70465	0.744687	0.693007	0.603117	0.92923	0.918847	0.924009	0.499295	0.803463	0.485426	0.482744	0.535642	0.535642	0.459424	0.456871	0.488138	0.708459	0.523605	0.488138	0.74048	0.498405	0.526563	0.506531	0.633164	0.40878	0.70465	0.666785	0.716202	0.449382	0.472306	0.474873	0.503793	0.689135	0.469767	0.700882	0.659654	0.666785	0.70465	0.70465	0.70465	0.712309	0.538738	0.493653
CUC_A	2.37959	1.98583	1.16115	1.69253	1.98583	1.61621	2.03201	1.62561	1.60693	1.13476	1.48096	0.789845	1.71187	1.12835	1.32389	1.32389	1.33145	1.70214	2.30888	1.98583	1.59774	2.23149	1.16794	1.68302	2.03201	1.62561	1.61621	2.03201	2.02027	2.00866	2.02027	2.05592	2.03201	2.0439	1.70214	2.03201	2.0439	2.05592	2.03201	1.16115	1.01601	1.16794	1.01013	1.48096	1.34685
CUC_U	0	0.629741	1.07375	0.539778	0.626356	0.735803	0.626356	0.747607	0.751627	0.534005	0.472306	0.75569	0.542712	0.536876	0.422109	0.616414	0.619692	0.536876	0.536876	0.623006	0.743631	0.531165	1.07956	0.525574	0.623006	0.743631	0.735803	0.623006	0.623006	0.616414	0.616414	0.623006	0.626356	0.623006	0.522822	0.626356	0.616414	0.619692	0.619692	1.07375	0.939534	1.07375	0.934509	0.469767	0.41757
CUC_C	1.81302	1.50325	1.31393	1.26404	1.49362	0.932017	1.44723	1.76965	1.76965	1.89606	1.63831	1.81562	0.640122	1.88413	1.91773	1.53292	1.5229	1.2885	0.656967	1.50325	1.81562	1.31393	1.30535	1.32264	0.761452	0.919754	0.913742	0.771538	0.771538	0.776681	0.771538	0.756508	0.756508	0.761452	1.33145	0.766462	0.781894	0.771538	0.771538	1.31393	0.574846	1.30535	1.72454	1.63831	1.45628
CUC_G	0	0	0.536876	0.567381	0	0.763949	0	0	0	0.570623	0.502165	0.776681	1.10341	0.573902	0.446368	0.65085	0.647234	0.557871	0.539778	0	0	0	0.534005	0.564175	0.633164	0.759797	0.776681	0.626356	0.629741	0.636624	0.636624	0.629741	0.633164	0.629741	0.557871	0.626356	0.623006	0.623006	0.629741	0.536876	1.4093	0.536876	0.474873	0.505067	0.877606
CUG_A	0.495748	0.441296	0.677338	0.658204	0.661944	0.713036	0.677338	0.855585	0.845751	0.661944	0.526563	0.623562	0.630688	0.658204	0.496458	0.627105	0.630688	0.627105	0.538738	0.794333	0.798872	0.65085	0.645441	0.693007	0.717182	0.903118	0.713036	0.508004	0.713036	0.708938	0.713036	0.725619	0.717182	0.721376	0.83614	0.677338	0.721376	0.51398	0.717182	0.677338	0.717182	0.681299	0.713036	0.526563	0.897897
CUG_U	1.16647	1.04957	1.04393	1.04957	1.04393	1.08206	0.835141	0.786955	0.791186	1.03834	1.25948	0.994329	0.999733	1.04393	1.18718	0.973285	0.978462	0.988983	1.00217	0.934509	0.929539	1.03282	0.994329	0.865651	0.879538	1.03282	1.08206	1.16814	1.09942	1.08779	0.870231	0.879538	0.884267	0.879538	0.963093	1.04393	1.08779	1.16192	1.09357	1.04393	1.10533	1.04393	1.09942	1.25271	1.04393
CUG_C	1.13314	1.00217	0.766462	0.983141	0.746809	0.822368	1.20603	1.16425	1.16425	0.983141	0.582511	0.955588	0.943337	0.976957	0.809043	0.968162	0.961834	0.949423	0.919754	0.901952	0.907809	0.766462	0.961834	0.816922	1.07499	0.766462	0.806243	0.86798	0.816922	0.822368	1.08923	1.06801	1.06801	1.07499	0.735803	1.02195	0.827887	0.86798	0.816922	0.766462	0.811548	0.761452	0.541032	0.582511	0.728139
CUG_G	1.22544	1.51021	1.4615	1.32389	1.52718	1.34814	1.31641	1.23319	1.24012	1.33145	1.60693	1.43073	1.42282	1.33911	1.50649	1.43872	1.43073	1.43872	1.51138	1.37446	1.36679	1.53581	1.37717	1.62615	1.34082	1.26633	1.37061	1.4093	1.33357	1.34814	1.34814	1.33357	1.34082	1.33357	1.43872	1.25271	1.31931	1.40176	1.33357	1.4615	1.3264	1.4615	1.56429	1.61621	1.31641
CCA_A	1.58639	1.48937	1.35468	1.53581	1.7376	1.57132	1.52401	1.52401	1.50649	1.48937	1.31641	1.48096	1.49788	1.48096	1.63539	1.58867	1.59774	1.48937	1.66375	1.48937	1.49788	1.95255	1.3626	1.47264	1.52401	1.52401	1.48862	1.27001	1.26267	1.25541	1.5152	1.09649	1.52401	1.53292	1.58867	1.27001	1.27744	1.28495	1.52401	1.35468	1.35468	1.3626	1.15444	1.31641	1.79579
CCA_U	0.497692	0.472306	0.501085	0.419828	0.469767	0.40878	0.469767	0.467255	0.469767	0.467255	0.503793	0.472306	0.474873	0.469767	0.446939	0.493131	0.495754	0.469767	0.442133	0.467255	0.464769	0.531165	0.503793	0.459877	0.467255	0.464769	0.387265	0.467255	0.467255	0.46231	0.46231	0.498405	0.469767	0.467255	0.487967	0.469767	0.46231	0.464769	0.464769	0.501085	0.501085	0.501085	0.534005	0.501085	0.41757
CCA_C	0.60434	0.84558	0.919754	0.737355	0.84016	0.776681	0.814068	0.829525	0.829525	0.829525	1.16502	0.851071	0.84016	0.824308	0.761452	0.613169	0.609162	0.84558	0.811548	0.84558	0.851071	0.656967	0.913742	0.86798	0.856634	0.862269	0.961834	0.86798	0.86798	0.873766	0.86798	0.907809	0.851071	0.856634	0.621345	0.862269	0.87963	0.86798	0.86798	0.919754	0.919754	0.913742	0.656967	1.16502	0.728139
CCA_G	1.30714	1.21356	1.25271	1.32389	0.98176	1.27325	1.23413	1.22034	1.2272	1.24824	1.07128	1.21356	1.20686	1.25541	1.18156	1.3017	1.29447	1.22034	1.11131	1.2272	1.22034	0.846263	1.24601	1.23413	1.18718	1.18718	1.22634	1.4093	1.41692	1.4324	1.19367	1.51138	1.18718	1.18077	1.3017	1.4093	1.40176	1.40176	1.18077	1.25271	1.25271	1.25271	1.62814	1.07748	1.09701
CCU_A	0.440665	0.36106	0.451559	0	0.36106	0.448949	0.369457	0.369457	0.365211	0.722121	0.789845	0.359021	0.332863	0.718041	0.722121	0.330972	0.332863	0.330972	0.404054	0.36106	0.363124	0.355009	0.454199	0.714007	0.369457	0.406403	0.367322	0.406403	0.404054	0.401732	0	0.685307	0.369457	0.371618	0	0.406403	0.40878	0.411184	0.406403	0.451559	0.451559	0.454199	0.448949	0.718041	0.367322
CCU_U	1.65897	1.37398	2.50542	1.71748	1.70824	2.45268	1.36659	1.35929	1.36659	1.69911	1.13353	1.71748	1.58291	1.36659	1.38145	1.84924	1.85908	1.56589	1.87907	1.35929	1.69007	1.69007	2.09914	1.33782	1.69911	2.23089	2.34119	2.24282	2.24282	2.21909	2.05471	1.24601	1.70824	1.69911	2.0332	1.87907	2.21909	2.23089	2.23089	2.50542	2.50542	2.50542	2.49202	1.02495	1.36659
CCU_C	0.503617	0.819957	0.510974	1.20658	0.8147	0.517787	0.789399	0.804388	0.804388	0.402194	1.31065	0.41264	0.746809	0.799329	1.17679	0.383231	0.380726	0.751627	1.37963	0.819957	0.41264	0.83614	0.507635	0.841677	0.830675	0.459877	0.830675	0.925845	0.925845	0.932017	1.02872	1.13476	0.825281	0.830675	1.03557	0.919754	0.938272	0.925845	0.925845	0.510974	0.510974	0.507635	0.510974	1.58867	1.58867
CCU_G	1.30714	1.41215	0.41757	1.08318	1.07101	0.424416	1.43608	1.42004	1.42801	1.08937	0.803463	1.41215	1.28732	1.09563	0.730421	1.3017	1.29447	1.3017	0.377845	1.42801	1.42004	1.07706	0.830675	1.07706	1.03609	0.759797	0.353037	0.375813	0.377845	0.381974	0.848832	0.944612	1.03609	1.03049	0.8678	0.751627	0.373804	0.373804	0.377845	0.41757	0.41757	0.41757	0.422109	0.734643	0.718041
CCC_A	2.26628	2.26952	3.04802	2.2567	2.64778	2.69369	2.3223	2.3223	2.29561	1.98583	2.2567	2.2567	2.39662	1.75521	1.98583	2.26952	2.28249	2.26952	2.69369	2.26952	2.28249	2.34306	2.45268	2.61803	2.3223	2.70935	2.69369	2.70935	2.69369	2.67821	2.30888	2.34962	2.3223	2.33588	3.17733	2.3223	2.7252	2.74123	2.70935	3.04802	3.04802	3.06585	3.0304	2.2567	2.02027
CCC_U	1.06648	1.07956	0.939534	1.07956	0.626356	0.613169	1.07375	1.06801	1.07375	0.934509	1.07956	1.07956	1.51959	0.835141	0.949746	1.05671	1.06233	1.07375	0.626356	1.06801	1.06233	0.743631	1.51138	0.613169	1.06801	0.619692	0.613169	0.623006	0.623006	0.616414	1.05671	1.06801	1.07375	1.06801	0	1.07375	0.616414	0.619692	0.619692	0.939534	0.939534	0.939534	0.934509	1.07375	0.939534
CCC_C	0.647507	0.644252	0	0.632019	0.746809	0.776681	0.620242	0.632019	0.632019	0.553017	0.624119	0.648435	0	0.976957	0.539362	0.656967	0.652673	0.644252	0.766462	0.644252	0.648435	0.919754	0	0.771538	0.652673	0.766462	0.761452	0.771538	0.771538	0.776681	0.661318	0.648435	0.648435	0.652673	0.932017	0.656967	0.781894	0.771538	0.771538	0	0	0	0	0.624119	0.546104
CCC_G	0	0	0	0	0	0	0	0	0	0.499295	0	0	0	0.446368	0.502165	0	0	0	0	0	0	0	0	0	0	0	0	0	0	0	0	0	0	0	0	0	0	0	0	0	0	0	0	0	0.493653
CCG_A	0.660997	0.794333	0	0.789845	0.794333	0	0.812806	0.812806	0.803463	0.661944	0.658204	0.789845	0.798872	0.658204	0.661944	0.794333	0.798872	0.794333	0.808107	0	0	0.78102	0	0.785408	0	0	0	0.812806	0	0	0	0	0	0	0	0	0	0.822368	0	0	0	0	0	0.658204	1.61621
CCG_U	0.622115	0.75569	0.939534	0.75569	0.751627	0.919754	0.751627	0.747607	0.751627	0.623006	0.629741	0.75569	0.759797	0.626356	0.633164	0.739696	0.743631	0.751627	0.751627	0.934509	0.929539	0.743631	0.944612	0.735803	0.934509	0.929539	0.919754	0.747607	0.934509	0.92462	0	0.934509	0.939534	0.934509	0.914938	0.939534	0.92462	0.743631	0.929539	0.939534	1.25271	0.939534	0.934509	0.626356	0
CCG_C	0.755425	0	0	0	0	0	0.868339	0.884827	0	0.737355	0	0	0	0.732718	0.719149	0	0	0	0	0	0	0	0	0	0	0	0	0	0	0	0	0	0	0	0	0	0	0	0	0	0	0	0	0	0.873766
CCG_G	1.96071	2.33004	2.8186	2.383	2.35622	2.86481	1.57969	1.56204	2.35622	1.99718	2.67821	2.33004	2.31717	2.00866	2.00866	2.34306	2.33004	2.34306	2.26707	2.94528	2.92883	2.36954	2.80353	2.36954	2.84924	2.84924	2.91255	2.25488	2.83384	2.86481	3.81974	2.83384	2.84924	2.83384	2.92883	2.8186	2.80353	2.24282	2.83384	2.8186	2.50542	2.8186	2.84924	2.69369	1.57969
CGA_A	0.660997	0.661944	0.812806	0	0.794333		0.812806	1.01601	1.00433	1.32389	1.97461	0.658204	0.665727	1.31641	1.58867	0.661944	0.665727	0.794333	0	0.992916	1.33145	0.78102	0.817559	0.654507	1.35468	2.03201		1.35468	4.04054	2.00866	1.34685	1.37061	1.35468	1.3626	0.992916	2.03201	2.0439	1.37061	2.03201	0.812806	0.677338	1.02195	0.808107	1.57969	0.673423
CGA_U	1.86634	1.88922	1.50325	2.83384	1.50325		1.50325	1.86902	1.87907	1.24601	0.629741	1.25948	1.26633	1.25271	0.759797	1.84924	1.85908	1.50325	0	1.86902	1.23938	1.48726	1.51138	1.83951	2.49202	0		0	0	0	2.46565	2.49202	2.50542	2.49202	1.82988	0	0	0	0	1.50325	1.87907	0.939534	0.747607	0.751627	1.25271
CGA_C	0	0	0.919754	0	0		0.868339	0	0	0	0	0	0	0	0	0	0	0	0	0	0	0	0.913742	0	0	0		0	0	0	0	0	0	0	0	0	0	0	0	0.919754	0.766462	1.14218	1.83951	0	0.728139
CGA_G	1.30714	1.29447	0.751627	0.992916	1.57082		0.789845	0.976275	0.98176	1.33145	1.33911	1.9417	1.93098	1.33911	1.60693	1.3017	1.29447	1.56204	3.77845	0.98176	1.3017	1.57969	0.747607	1.31641	0	1.89949		2.50542	0	1.90987	0	0	0	0	0.976275	1.87907	1.86902	2.49202	1.88922	0.751627	0.626356	0.939534	0.759797	1.61621	1.31641
CGU_A	1.32199	1.32389	1.35468	1.31641	1.32389	1.34685	0.812806	0.812806	0.803463	1.32389	0	0	0	1.31641	0	1.32389	1.33145	1.32389	1.34685	1.32389	1.33145	0.976275	1.3626	1.30901	1.01601	1.35468	1.34685	1.35468	1.34685	1.33911	1.01013	1.37061	1.01601	1.02195	1.32389	1.35468	1.3626	1.37061	1.35468	1.35468	1.35468	1.3626	1.34685	0	2.02027
CGU_U	0	0	0	0	0	0	0.751627	0.747607	0.751627	1.24601	0	0	0	1.25271	1.89949	0	0	0	0	0	0	0.929539	0	1.22634	0	0	0	0	0	0	0	0	0	0	0	0	0	0	0	0	0	0	0	0	0
CGU_C	1.51085	1.50325	1.53292	1.47471	1.49362	1.55336	0.868339	0.884827	0.884827	1.47471	4.36883	2.26952	2.24043	1.46544	2.15745	1.53292	1.5229	1.50325	1.53292	1.50325	1.51302	1.14969	1.5229	0	2.28436	1.53292	1.5229	1.54308	1.54308	1.55336	2.31461	1.51302	2.26952	2.28436	1.55336	1.53292	1.56379	1.54308	1.54308	1.53292	1.53292	1.5229	1.53292	2.18442	0
CGU_G	1.30714	1.29447	1.25271	1.32389	1.30901	1.27325	1.57969	1.56204	1.57082	0	0	1.9417	1.93098	0	0	1.3017	1.29447	1.3017	1.25948	1.30901	1.3017	0.987306	1.24601	1.31641	0.949746	1.26633	1.29447	1.25271	1.25948	1.27325	0.954936	1.25948	0.949746	0.944612	1.3017	1.25271	1.24601	1.24601	1.25948	1.25271	1.25271	1.25271	1.26633	2.02027	1.97461
CGC_A	0.660997	0.992916	1.35468	0.987306	0.794333	0	0.677338	0.677338	0.803463	1.58867	0.789845	1.31641	0.798872	1.31641	1.70214	0	1.33145	1.32389	0	0.992916	0.99859	0	1.3626	0	1.01601	0	0	0	0	0	1.01013	1.02796	1.01601	1.02195	0	0	0	0	0	1.35468	1.35468	1.3626	1.34685	0.987306	0.808107
CGC_U	1.24423	0.944612	1.25271	0.944612	1.50325	1.83951	1.25271	1.24601	1.50325	0.747607	1.51138	1.25948	1.51959	1.25271	1.08542	1.84924	1.23938	1.25271	1.87907	0.934509	0.929539	1.23938	1.25948	1.83951	0.934509	1.85908	1.83951	1.86902	1.86902	1.84924	0.92462	0.934509	0.939534	0.934509	1.82988	1.87907	1.84924	1.85908	1.85908	1.25271	1.25271	1.25271	1.24601	1.87907	1.50325
CGC_C	1.51085	1.12744	1.53292	1.10603	0.89617	2.33004	1.44723	1.47471	0.884827	0.884827	0.873766	1.51302	1.79234	0.732718	0.616414	2.29938	1.5229	1.50325	2.29938	1.12744	1.13476	1.53292	1.5229	2.31461	1.14218	2.29938	2.28436	2.31461	2.31461	2.33004	1.15731	1.13476	1.13476	1.14218	2.33004	2.29938	2.34568	2.31461	2.31461	1.53292	1.53292	1.5229	1.53292	1.09221	1.74753
CGC_G	0.65357	0.970851	0	0.992916	0.785408	0	0.658204	0.65085	0.785408	0.798872	0.803463	0	0	0.669553	0.573902	0	0	0	0	0.98176	0.976275	1.31641	0	0	0.949746	0	0	0	0	0	0.954936	0.944612	0.949746	0.944612	0	0	0	0	0	0	0	0	0	0	0
CGG_A	2.83284	2.8369	1.84729	2.46827	2.8369	1.83661	2.90288	2.90288	2.51082	2.48229	2.63282	2.63282	2.99577	2.46827	2.48229	2.8369	2.85311	2.48229	1.83661	2.48229	2.21909	2.44069	1.85809	2.80503	1.80624	1.69335	1.83661	1.84729	1.83661	1.82605	1.79579	1.82748	1.80624	1.8168	1.98583	1.84729	1.85809	1.86902	1.84729	1.84729	2.03201	1.70325	1.68356	2.63282	2.8861
CGG_U	0.533241	0.539778	1.36659	0.472306	0.536876	1.00337	0.536876	0.534005	0.469767	0.934509	0.839655	0.839655	0.474873	0.939534	0.949746	0.528354	0.531165	0.939534	1.02495	0.934509	1.23938	0.929539	1.37398	0.525574	0.830675	0.929539	1.00337	1.01946	1.01946	1.00868	0.821885	0.830675	0.835141	0.830675	0.731951	1.02495	1.00868	1.01404	1.01404	1.36659	1.25271	1.56589	1.55752	0.835141	0.536876
CGG_C	0.647507	0.644252	0.41807	0.553017	0.640122	0.847288	0	0	0.553017	0.553017	0.485426	0.504338	0.560107	0.549539	0.539362	0.656967	0.652673	0.56372	0.83614	0.56372	0.504338	0.574846	0.415337	0.661318	1.5229	1.14969	0.830675	0.841677	0.841677	0.847288	1.54308	1.51302	1.51302	1.5229	0.932017	0.83614	0.852975	0.841677	0.841677	0.41807	0.383231	0.380726	0.383231	0.485426	0
CGG_G	0	0	0.341649	0.496458	0	0.347249	0.564175	0.557871	0.49088	0	0	0	0	0	0	0	0	0	0.343495	0	0	0	0.339822	0	0	0.316582	0.353037	0.341649	0.343495	0.347249	0	0	0	0	0.39051	0.341649	0.339822	0.339822	0.343495	0.341649	0.313178	0.313178	0.316582	0	0.564175
GAA_A	1.08163	0.722121	1.10837	0.658204	0.722121	0.734643	0.738914	0.677338	0.669553	0.722121	1.07706	0.658204	0.665727	0.718041	0.722121	0.661944	0.665727	0.661944	0.808107	0.661944	0.665727	0.65085	0.743235	0.714007	0.677338	0.677338	0.734643	0.677338	0.673423	0.618049	0.932432	0.685307	0.677338	0.681299	0.882592	0.677338	0.743235	0.747607	0.812806	1.10837	1.01601	1.22634	1.21216	1.07706	0.734643
GAA_U	1.01801	1.03049	0.683297	0.629741	1.02495	0.668912	1.02495	0.934509	0.939534	1.01946	1.37398	0.944612	0.949746	1.02495	1.03609	0.92462	0.929539	0.939534	1.12744	0.934509	0.929539	0.929539	0.686991	1.00337	0.934509	0.929539	0.668912	1.24601	1.24601	1.13799	0.853496	0.934509	0.939534	0.934509	1.21992	1.25271	1.00868	1.01404	1.11545	0.683297	0.626356	0.751627	0.747607	1.36659	1.02495
GAA_C	0.41205	0.409978	0.41807	0.737355	0.40735	0.847288	0.3947	0.368678	0.368678	0.402194	0	0.378254	0.373404	0.399664	0.392263	0.383231	0.380726	0.375813	0	0.751627	0.756508	0.383231	0.415337	0.420839	0.380726	0.383231	0.830675	0	0	0.358468	0.356094	0.378254	0.378254	0.380726	0	0	0	0	0	0.41807	0.766462	0.456871	0.459877	0	0
GAA_G	1.42597	1.76518	1.70824	1.98583	1.78502	1.73625	1.7951	1.95255	1.96352	1.81562	1.46084	1.9417	1.93098	1.82605	1.82605	1.95255	1.9417	1.95255	1.88922	1.63627	1.62713	1.97461	2.03893	1.7951	1.89949	1.89949	1.76518	1.87907	1.88922	1.76296	1.76296	1.88922	1.89949	1.88922	1.7356	1.87907	2.03893	2.03893	1.88922	1.70824	1.56589	1.50325	1.51959	1.46929	2.15412
GAU_A	0.743622	0.744687	0.937853	0.74048	0.529555	0.57722	0.625235	0.580576	0.803463	0.794333	0.329102	0.789845	0.798872	0.789845	0.567381	0.700882	0.748942	0.794333	0.538738	0.529555	0.570623	0.488138	0.943337	0.872675	0.625235	0.312618	0.57722	0.580576	0.57722	0.573902	0.57722	0.587406	0.541871	0.628892	0.567381	0.580576	0.817559	0.587406	0.580576	0.937853	0.937853	0.743235	1.01013	0.359021	0.57722
GAU_U	0.466586	0.472306	0.578175	0.472306	0.501085	0.525574	0.289087	0.534005	0.501085	0.498405	0.314871	0.503793	0.506531	0.501085	0.542712	0.435115	0.464769	0.501085	0.501085	0.498405	0.531165	0.464769	0.5813	0.40878	0.287541	0.572024	0.525574	0.534005	0.534005	0.528354	0.792532	0.534005	0.751627	0.287541	0.261411	0.536876	0.493131	0.531165	0.531165	0.578175	0.578175	0.683297	0.623006	0.341649	0.536876
GAU_C	0.566569	0.56372	0.707503	0.553017	0.597447	0.332863	0.333977	0.316009	0.294942	0.294942	0.728139	0.302603	0.298723	0.293087	0.308207	0.541032	0.571089	0.300651	0.306585	0.601301	0.324218	0.574846	0.702879	0.514358	0.702879	0.353752	0.326337	0.330659	0.330659	0.332863	0.661318	0.648435	0.605206	0.702879	0.665727	0.328484	0.312757	0.330659	0.330659	0.707503	0.707503	0.415337	0.383231	0.397166	0.312059
GAU_G	2.2058	2.18442	1.73452	2.23406	2.35622	2.45555	2.73408	2.51042	2.35622	2.39662	2.67821	2.33004	2.31717	2.41039	2.58256	2.29712	2.18442	2.34306	2.51897	2.35622	2.51042	2.46827	1.72525	2.19401	2.33784	2.63007	2.49647	2.41594	2.429	2.45555	1.90987	2.15911	2.02612	2.3252	2.51042	2.41594	2.24282	2.40302	2.429	1.73452	1.73452	2.04989	1.89949	2.93857	2.53879
GAC_A	1.48724	1.48937	1.47783	1.75521	1.48937	1.61621	1.80624	1.80624	1.78547	1.70214	1.57969	1.69253	1.71187	1.69253	1.70214	1.98583	1.99718	1.70214	1.34685	1.98583	1.99718	1.95255	1.57223	1.96352	1.10837	1.47783	1.61621	1.35468	1.34685	1.78547	1.10196	1.49521	1.10837	1.11485	1.98583	1.35468	1.3626	1.86902	1.84729	1.47783	1.47783	1.3626	1.24324	1.57969	1.34685
GAC_U	1.39976	1.41692	1.02495	1.25948	1.4093	1.47161	1.25271	1.24601	1.25271	1.06801	1.51138	1.07956	1.08542	1.07375	1.08542	1.23283	0.929539	1.07375	1.67028	0.934509	0.929539	0.929539	1.1626	1.22634	1.35929	1.35206	1.47161	1.66135	1.66135	1.23283	1.3449	1.35929	1.36659	1.35929	1.09793	1.67028	1.64377	1.35206	1.35206	1.02495	1.02495	0.939534	1.15017	1.50325	1.67028
GAC_C	0.566569	0.56372	0.41807	0.49157	0.560107	0.466009	0.482411	0.49157	0.49157	0.632019	0.436883	0.648435	0.640122	0.628044	0.616414	0.766462	0.571089	0.644252	0.510974	0.56372	0.567381	0.574846	0.351439	0.771538	0.415337	0.83614	0.456871	0.514358	0.514358	0.517787	0.420839	0.41264	0.41264	0.415337	0.466009	0.510974	0.521262	0.420839	0.420839	0.41807	0.41807	0.761452	0.707503	0.436883	0.485426
GAC_G	0.490178	0.485426	1.02495	0.441296	0.49088	0.381974	0.438803	0.4339	0.436338	0.570623	0.401732	0.554772	0.551707	0.573902	0.573902	0	0.485426	0.557871	0.419828	0.49088	0.488138	0.493653	0.862624	0	1.03609	0.345362	0.388341	0.41757	0.419828	0.424416	1.04175	0.686991	1.03609	1.03049	0.39051	0.41757	0.415337	0.339822	0.343495	1.02495	1.02495	0.939534	0.876689	0.404054	0.438803
GAG_A	0.991496	0.992916	0.937853	1.18477	0.992916	0.897897	1.10837	1.10837	1.09563	0.992916	1.43608	1.21515	1.33145	1.07706	1.08318	0.992916	0.99859	0.992916	1.01013	1.08318	1.08937	1.06503	0.943337	1.07101	1.10837	1.47783	1.21216	1.01601	1.10196	1.00433	0.808107	1.12141	1.10837	1.11485	0.916538	1.01601	0.943337	0.948886	0.937853	0.937853	0.937853	1.25778	1.24324	1.07706	1.10196
GAG_U	0.933172	0.944612	0.867262	1.13353	0.939534	1.22634	1.02495	1.01946	1.02495	0.934509	1.03049	0.87195	0.949746	1.02495	1.03609	0.92462	0.929539	0.939534	0.626356	1.01946	1.01404	1.01404	0.87195	1.00337	1.01946	1.01404	1.1037	0.623006	0.679643	0.616414	1.10954	1.01946	1.02495	1.01946	0.844559	0.626356	0.853496	0.858036	0.858036	0.867262	0.867262	0.867262	0.862624	1.02495	0.683297
GAG_C	1.13314	1.12744	0.707503	1.32724	1.12021	0.517787	1.1841	1.20658	1.20658	1.10603	0.397166	1.04747	0.746809	1.19899	0.784526	1.14969	1.14218	1.12744	0.766462	0.819957	0.825281	1.25421	0.702879	0.841677	0.415337	0.41807	0.456871	0.771538	0.841677	0.776681	0.462923	0.41264	0.41264	0.415337	1.0754	0.766462	0.721748	0.712188	0.712188	0.707503	0.707503	0.702879	0.707503	0.397166	1.1915
GAG_G	0.980355	0.970851	1.44544	0.397166	0.98176	1.27325	0.718041	0.710018	0.714007	0.99859	1.09563	0.89617	0.965488	0.730421	1.09563	0.976275	0.970851	0.976275	1.57435	1.07101	1.06503	0.718041	1.43771	1.07706	1.38145	1.03609	1.16502	1.56589	1.37398	1.59156	1.5279	1.37398	1.38145	1.37398	1.20157	1.56589	1.43771	1.43771	1.45325	1.44544	1.44544	1.15635	1.16892	1.46929	1.07706
GUA_A	1.48724	1.48937	0.903118	1.48096	1.48937	0.897897	1.16115	1.16115	1.72171	1.48937	0.658204	1.12835	1.14125	1.48096	1.13476	1.48937	1.49788	1.48937	1.15444	1.32389	1.33145	1.3017	0.908399	1.47264	1.16115	1.01601	1.01013	1.01601	1.01013	1.00433	1.15444	1.17481	1.16115	1.16794	1.58867	1.01601	1.02195	1.02796	1.01601	0.903118	0.903118	0.817559	0.897897	0.658204	1.34685
GUA_U	0	0	0.835141	0	0	0.817559	0	0	0	0	0	0	0	0	0	0	0	0	1.07375	0.415337	0.413128	0.413128	0.839655	0	0.534005	0.929539	0.919754	0.934509	0.934509	0.92462	1.05671	0.534005	0.536876	0.534005	0.365975	0.939534	0.92462	0.929539	0.929539	0.835141	0.835141	0.751627	0.830675	0	0
GUA_C	1.69971	1.69116	1.53292	1.65905	1.68032	1.55336	1.86073	1.89606	1.26404	1.65905	2.18442	1.94531	1.92037	1.64862	1.84924	1.72454	1.71327	1.69116	1.31393	1.50325	1.51302	1.53292	1.5229	1.73596	1.95802	1.72454	1.14218	1.15731	1.15731	1.16502	1.32264	1.94531	1.94531	1.95802	1.39803	1.14969	1.17284	1.15731	1.15731	1.53292	1.53292	1.82748	1.53292	2.18442	1.9417
GUA_G	0.980355	0.970851	0.835141	0.992916	0.98176	0.848832	1.12835	1.11574	1.12201	0.99859	1.33911	1.10954	1.10341	1.00433	1.1478	0.976275	0.970851	0.976275	0.539778	0.872675	0.8678	0.877606	0.830675	0.987306	0.542712	0.474873	0.970851	0.939534	0.944612	0.954936	0.545678	0.539778	0.542712	0.539778	0.78102	0.939534	0.934509	0.934509	0.944612	0.835141	0.835141	0.751627	0.844219	1.34685	0.877606
GUU_A	0.610151	0.661944	0.738914	0.718041	0.722121	0.897897	1.10837	1.01601	0.730421	0.794333	1.18477	0.394923	0.399436	1.18477	0.794333	0.722121	0.726247	0.722121	0.897897	0.722121	0.726247	0.65085	0.743235	0.654507	0.738914	0.508004	0.897897	1.01601	1.01013	1.00433	0.897897	0.822368	0.903118	0.743235	0.722121	1.01601	0.908399	0.913742	0.903118	0.738914	0.738914	0.743235	0.673423	1.18477	0.404054
GUU_U	0.28713	0.314871	0.341649	0.343495	0.341649	1.22634	0.341649	0.311503	0.341649	0.747607	1.13353	0.75569	0.759797	0.751627	0.759797	0.672451	0.676028	0.683297	1.25271	0.339822	0.338014	0.309846	0.343495	0.919754	1.01946	1.39431	1.22634	1.40176	1.40176	1.38693	0.821885	1.12141	0.835141	1.01946	0.66541	1.4093	1.23283	1.65251	1.23938	0.341649	0.341649	0.341649	0.311503	1.12744	0.751627
GUU_C	2.09195	1.87907	2.09035	2.01097	2.03675	0.517787	2.3682	2.21207	2.41316	1.76965	0.436883	1.81562	1.79234	1.75852	1.72596	1.67228	1.66135	1.63991	0	2.04989	2.0632	2.29938	2.07669	1.54308	0.830675	0.574846	0.507635	0	0	0	0.514358	0.453905	0.504338	0.830675	1.69458	0	0.521262	0	0.514358	2.09035	2.09035	2.07669	2.29938	0.436883	1.74753
GUU_G	1.20659	1.29447	1.02495	1.08318	1.07101	1.27325	0.359021	0.65085	0.714007	0.798872	1.20519	1.16502	1.15859	0.401732	0.803463	1.06503	1.05911	1.06503	1.67931	1.07101	1.06503	0.987306	1.01946	0.987306	1.38145	1.42462	1.29447	1.4093	1.41692	1.4324	1.69766	1.51138	1.68844	1.37398	1.06503	1.4093	1.24601	1.24601	1.25948	1.02495	1.02495	1.02495	0.949746	1.21216	1.18477
GUC_A	1.32199	1.1915	1.10837	0.877606	1.32389	0.808107	1.25047	1.10837	1.00433	1.13476	1.18477	1.82272	1.33145	0.846263	0.851071	1.1915	1.19831	1.44424	0.734643	1.44424	1.66432	1.3017	1.11485	1.30901	1.10837	1.16115	0.673423	0.738914	0.734643	1.00433	1.10196	1.12141	1.10837	1.11485	0.794333	0.738914	1.02195	1.02796	1.01601	1.10837	0.812806	1.57223	1.68356	1.31641	1.68356
GUC_U	1.65897	1.51138	1.36659	1.67931	1.67028	1.47161	1.15635	1.35929	1.25271	1.33501	1.51138	1.1626	1.26633	1.34219	1.62814	1.47939	1.48726	1.36659	1.36659	1.35929	1.23938	1.65251	1.37398	1.22634	1.35929	1.06233	1.22634	1.35929	1.35929	1.23283	1.3449	1.35929	1.36659	1.35929	1.4639	1.36659	1.23283	1.23938	1.23938	1.36659	1.50325	1.15635	1.24601	1.25271	0.939534
GUC_C	0.503617	0.901952	0.83614	1.47471	0.995745	1.39803	0.333977	0.402194	0.737355	0.948028	0.873766	0.698315	1.12021	0.942066	0.92462	0.919754	0.913742	0.819957	1.67228	0.819957	0.756508	1.02195	0.830675	1.02872	1.24601	0.985451	1.90363	1.26252	1.26252	1.16502	1.26252	1.23792	1.23792	1.24601	0.932017	1.25421	1.17284	1.15731	1.15731	0.83614	0.919754	0.702879	0.383231	1.09221	1.09221
GUC_G	0.435713	0.388341	0.683297	0	0	0.381974	1.21515	1.06503	0.98176	0.570623	0.401732	0.298723	0.321829	0.860853	0.573902	0.39051	0.388341	0.355009	0.343495	0.357004	0.325425	0	0.679643	0.438803	0.345362	0.814068	0.323617	0.683297	0.686991	0.636624	0.347249	0.343495	0.345362	0.343495	0.78102	0.683297	0.623006	0.623006	0.629741	0.683297	0.751627	0.578175	0.633164	0.336711	0.329102
GUG_A	1.08163	1.08318	1.35468	1.31641	1.1915	1.55405	0.812806	1.10837	1.20519	0.992916	0.789845	1.18477	1.19831	0.987306	1.13476	1.1915	1.19831	1.1915	1.34685	1.1915	1.19831	1.17153	1.3626	1.07101	1.35468	1.35468	1.68356	1.35468	1.34685	1.33911	1.24324	1.26518	1.25047	1.3626	0.882592	1.35468	1.3626	1.37061	1.35468	1.35468	1.56309	1.11485	1.10196	1.18477	1.21216
GUG_U	0.339335	0.343495	0.313178	0.314871	0.375813	0.283001	0.375813	0.339822	0.375813	0.934509	0.377845	0.75569	0.759797	0.939534	0.542712	0.369848	0.371815	0.375813	0.313178	0.373804	0.371815	0.371815	0.314871	0.334456	0.311503	0.309846	0.306585	0.311503	0.311503	0.308207	0.284499	0.287541	0.289087	0.311503	0.406639	0.313178	0.308207	0.309846	0.309846	0.313178	0.289087	0.341649	0.339822	0.375813	0.751627
GUG_C	1.6482	1.63991	1.53292	1.47471	1.79234	1.43387	2.17085	2.01097	1.76965	1.65905	2.18442	1.81562	1.79234	1.64862	1.84924	1.83951	1.82748	1.8039	1.53292	1.8039	1.81562	1.83951	1.5229	2.10419	1.5229	1.53292	1.14218	1.54308	1.54308	1.55336	1.42438	1.39663	1.39663	1.5229	2.07115	1.53292	1.56379	1.54308	1.54308	1.53292	1.41501	1.66135	1.67228	1.74753	1.31065
GUG_G	1.06948	1.05911	0.939534	0.992916	0.785408	0.881479	0.789845	0.710018	0.785408	0.499295	0.803463	0.388341	0.386195	0.502165	0.573902	0.78102	0.776681	0.78102	0.944612	0.785408	0.78102	0.789845	0.934509	0.718041	0.949746	0.949746	0.970851	0.939534	0.944612	0.954936	1.17531	1.1626	1.16892	0.944612	0.8678	0.939534	0.934509	0.934509	0.944612	0.939534	0.867262	1.02495	1.03609	0.808107	0.789845
GCA_A	1.39976	1.40176	1.1289	1.72779	1.63539	1.01013	1.67342	1.67342	1.65419	1.85344	1.39384	1.72779	1.74753	1.69253	1.7376	1.48937	1.24824	1.48937	1.34685	1.24115	1.24824	1.46441	1.20229	1.57082	1.27001	1.01601	1.07748	1.1289	1.12237	1.25541	1.26267	1.28495	1.27001	1.27744	1.48937	1.1289	1.27744	1.20937	1.01601	1.1289	1.1289	1.1355	1.18839	1.39384	1.55405
GCA_U	1.09785	1.11131	0.835141	0.944612	1.10533	0.919754	0.884267	0.879538	0.884267	0.99681	0.889047	0.944612	0.949746	1.07375	0.949746	1.15578	1.16192	1.17442	0.835141	1.16814	1.16192	0.929539	0.666785	0.981071	0.934509	0.929539	0.981071	0.830675	0.830675	0.693465	1.15578	0.934509	0.939534	0.934509	0.914938	0.835141	0.693465	0.656145	0.697154	0.835141	0.835141	0.835141	0.879538	0.884267	0.867262
GCA_C	0.533241	0.53056	0.766462	0.553017	0.527159	0.873766	0.766182	0.780729	0.780729	0.589884	0.51398	0.567381	0.560107	0.628044	0.539362	0.574846	0.571089	0.56372	0.510974	0.56372	0.567381	0.574846	0.806243	0.61723	0.571089	0.862269	0.609162	0.771538	0.771538	0.873766	0.289327	0.567381	0.567381	0.571089	0.582511	0.766462	0.87963	0.816922	0.86798	0.766462	0.766462	0.761452	0.811548	0.51398	0.672128
GCA_G	0.922687	0.913742	1.25271	0.744687	0.693007	1.19367	0.696922	0.689135	0.693007	0.532581	1.18156	0.728139	0.724116	0.573902	0.753247	0.732206	0.970851	0.732206	1.25948	0.98176	0.976275	0.987306	1.31931	0.789845	1.18718	1.18718	1.29447	1.25271	1.25948	1.19367	1.19367	1.18077	1.18718	1.18077	0.976275	1.25271	1.16814	1.31931	1.41692	1.25271	1.25271	1.25271	1.11735	1.18839	0.91136
GCU_A	0.360544	0.36106	0.338669	0.329102	0.611025	0.310811	0.338669	0.338669	0.334776	0.305513	0.607573	0	0	0.303787	0.611025	0.567381	0.570623	0.305513	0.367322	0.305513	0.307258	0.600785	0.34065	0.30208	0.338669	0.312618	0.336711	0.338669	0.310811	0.309024	0.336711	0.342653	0.338669	0.34065	0.529555	0.312618	0.314446	0.342653	0.312618	0.338669	0	0.34065	0.336711	0.658204	0.269369
GCU_U	0.339335	0.343495	0	0.314871	0.289087	0.283001	0.626356	0.623006	0.626356	0.287541	0.5813	0.314871	0.29223	0.289087	0.29223	0.264177	0.265582	0.289087	0.341649	0.287541	0.286012	0.286012	0	0.283001	0.311503	0.286012	0.306585	0.311503	0.287541	0.284499	0.308207	0.311503	0.313178	0.311503	0.243984	0.289087	0.284499	0.309846	0.286012	0	0	0	0	0.626356	0.501085
GCU_C	0.41205	0.409978	0.766462	0.368678	0.344681	0.716936	0.361808	0.368678	0.368678	0.680636	0.672128	0.756508	1.03404	0.676355	0.66383	0.656967	0.652673	0.693809	0.83614	0.346905	0.349157	0.353752	0.761452	0.712188	0.761452	0.707503	0.380726	0.771538	0.712188	0.716936	0.771538	0.756508	0.756508	0.761452	0.621345	0.707503	0.721748	0.771538	0.712188	0.766462	1.14969	0.761452	0.766462	0.364069	0.873766
GCU_G	2.85194	2.82429	2.8186	2.97875	2.71872	2.64444	2.63282	2.6034	2.61803	2.76533	2.16317	2.91255	2.67366	2.78122	2.47219	2.51042	2.49647	2.70353	2.40447	3.0208	3.00392	2.73408	2.80353	2.73408	2.53266	2.63007	2.91255	2.50542	2.61585	2.64444	2.5465	2.51897	2.53266	2.51897	2.6034	2.60179	2.58787	2.49202	2.61585	2.8186	2.8186	2.8186	2.84924	2.35698	2.36954
GCC_A	1.44218	1.8053	1.80624	1.7951	1.8053	1.83661	1.87571	1.87571	1.67388	1.8053	1.75521	1.7951	1.99718	1.7951	1.8053	1.58867	1.59774	1.8053	1.68356	1.76518	1.77527	1.56204	1.8168	1.78502	1.84729	2.03201	1.83661	1.69335	1.83661	1.82605	1.83661	1.86902	1.84729	1.85809	1.76518	1.84729	1.85809	1.71327	1.84729	1.80624	1.80624	2.0439	1.73166	1.75521	2.20393
GCC_U	1.01801	1.03049	1.25271	1.03049	1.02495	1.00337	0.867262	0.862624	0.939534	1.01946	0.839655	1.03049	0.949746	1.02495	1.03609	1.10954	1.11545	1.02495	0.939534	1.24601	1.23938	1.11545	1.25948	1.00337	1.01946	1.11545	1.00337	0.934509	1.01946	1.00868	1.00868	1.01946	1.02495	1.01946	1.21992	1.02495	1.00868	0.929539	1.01404	1.25271	1.25271	1.4093	1.60202	0.835141	1.02495
GCC_C	0.41205	0.409978	0.510974	0.402194	0.40735	0.423644	0.667953	0.680636	0.737355	0.402194	0.485426	0.41264	0.373404	0.399664	0.392263	0.459877	0.456871	0.409978	0.383231	0.501085	0.504338	0.459877	0.507635	0.420839	0.415337	0	0.415337	0.385769	0.420839	0.423644	0.420839	0.41264	0.41264	0.415337	0.517787	0.41807	0.426487	0.385769	0.420839	0.510974	0.510974	0	0	0.485426	0.397166
GCC_G	1.06948	0.706074	0.41757	0.722121	0.714007	0.694499	0.607573	0.600785	0.654507	0.726247	0.892737	0.706074	0.643658	0.730421	0.730421	0.78102	0.776681	0.710018	0.944612	0.436338	0.4339	0.789845	0.415337	0.718041	0.690724	0.759797	0.706074	0.939534	0.686991	0.694499	0.694499	0.686991	0.690724	0.686991	0.4339	0.683297	0.679643	0.934509	0.686991	0.41757	0.41757	0.469767	0.542712	0.897897	0.359021
GCG_A	0.991496	0.992916	1.35468	0.987306	0.992916	0	0	0	0	0.992916	1.31641	0.987306	0.99859	0.987306	0.992916	1.32389	1.33145	0	0	0.992916	0	0.976275	1.3626	1.30901	1.01601	0	0	0	0	0	1.01013	1.02796	1.01601	1.02195	1.32389	0	0	0	0	1.35468	1.35468	0	1.01013	0	0
GCG_U	0.933172	0.944612	1.25271	0.944612	0.939534	1.22634	1.87907	1.86902	1.87907	0	0	0.944612	0.949746	0	0	1.23283	1.23938	1.25271	1.25271	0.934509	0.929539	0.929539	1.25948	1.22634	0.934509	1.23938	1.22634	1.24601	1.24601	1.23283	0.92462	0.934509	0.939534	0.934509	1.21992	1.25271	1.23283	1.23938	1.23938	1.25271	1.25271	1.25271	0.934509	0.939534	1.25271
GCG_C	2.26628	2.25488	1.53292	2.21207	2.24043	1.55336	2.17085	2.21207	2.21207	2.21207	2.18442	1.13476	2.24043	2.19815	2.15745	1.53292	1.5229	1.50325	1.53292	2.25488	2.26952	2.29938	1.5229	1.54308	1.14218	1.53292	1.5229	1.54308	1.54308	1.55336	1.15731	1.13476	1.13476	1.14218	1.55336	1.53292	1.56379	1.54308	1.54308	1.53292	1.53292	1.5229	1.14969	2.18442	2.91255
GCG_G	0	0	0	0	0	1.27325	0	0	0	0.99859	0.669553	0.970851	0	1.00433	1.00433	0	0	1.3017	1.25948	0	0.976275	0	0	0	0.949746	1.26633	1.29447	1.25271	1.25948	1.27325	0.954936	0.944612	0.949746	0.944612	0	1.25271	1.24601	1.24601	1.25948	0	0	1.25271	0.949746	1.01013	0
GGA_A	0.721088	0.722121	0.677338	1.07706	0.722121	0.621621	0.738914	0.738914	0.730421	0.722121	0.607573	0.91136	0.921775	0.718041	0.722121	0.916538	0.921775	0.992916	0.57722	0.722121	0.726247	1.06503	0.681299	0.714007	0.738914	0.677338	0.673423	0.677338	0.673423	0.730421	0.621621	0.685307	0.625235	0.743235	0.661944	0.677338	0.628892	0.685307	0.677338	0.677338	0.677338	0.681299	0.673423	0.607573	0.621621
GGA_U	1.69668	1.71748	1.25271	1.71748	1.70824	1.132	1.70824	1.69911	1.70824	1.69911	0.87195	1.7439	1.75338	1.70824	1.72681	1.70699	1.71607	1.56589	1.34219	1.69911	1.69007	1.69007	1.25948	1.67228	1.01946	1.23938	1.22634	1.24601	1.24601	1.3449	1.42249	1.24601	1.44544	1.01946	1.21992	1.25271	1.42249	1.23938	1.23938	1.25271	1.25271	1.25271	1.24601	0.867262	1.73452
GGA_C	1.23615	1.22993	1.91615	1.20658	1.22205	2.15081	1.1841	1.20658	1.20658	1.20658	2.01638	1.04747	1.03404	1.19899	1.17679	1.06125	1.05432	1.12744	1.9709	1.22993	1.23792	1.25421	1.90363	1.26252	2.07669	1.91615	1.90363	1.92884	1.92884	1.69458	1.78047	1.89127	1.74579	2.07669	1.9417	1.91615	1.80437	1.92884	1.92884	1.91615	1.91615	1.90363	1.91615	2.01638	1.34426
GGA_G	0.356493	0.353037	0.313178	0	0.357004	0.293826	0.359021	0.355009	0.357004	0.363124	0.618049	0.298723	0.297073	0.365211	0.365211	0.300392	0.298723	0.325425	0.269889	0.357004	0.355009	0	0.311503	0.359021	0.345362	0.316582	0.323617	0.313178	0.314871	0.347249	0.293826	0.314871	0.29223	0.343495	0.325425	0.313178	0.287541	0.311503	0.314871	0.313178	0.313178	0.313178	0.316582	0.621621	0.303787
GGU_A	0.305076	0.305513	0.812806	0.303787	0.330972	0.28861	0.677338	0.677338	0.365211	0.305513	0	0.303787	0.332863	0.303787	0.305513	0.330972	0.332863	0.305513	0.269369	0.567381	0.532581	0.600785	0.766462	0.327253	0.270935	0.541871	0.28861	0.541871	0.538738	0.535642	0.28861	0.274123	0.290288	0.255487	0.916538	0.541871	0.545039	0.548245	0.541871	0.812806	0.812806	0.961834	0.808107	0	0.865829
GGU_U	1.43565	1.45325	0.751627	1.1626	1.25271	0.788361	0.939534	1.24601	1.36659	1.15017	1.1626	0.87195	0.949746	1.15635	1.16892	1.23283	1.23938	1.15635	1.00217	1.06801	0.991508	1.14405	0.708459	1.22634	1.24601	0.743631	0.788361	0.747607	0.747607	0.739696	0.792532	0.99681	0.805315	1.16814	1.12608	0.751627	0.739696	0.743631	0.743631	0.751627	0.751627	0.6632	0.99681	1.07375	0.805315
GGU_C	0.697316	0.693809	1.22634	0.680636	0.746809	1.33145	1.44723	0.737355	1.20658	1.02095	0.672128	1.39663	1.12021	1.01453	0.995745	0.766462	0.761452	1.04071	1.22634	0.966377	1.21041	0.707503	1.14218	0.771538	0.913742	1.22634	1.30535	1.23446	1.23446	1.24269	0.991977	0.907809	0.972653	0.856634	0.716936	1.22634	1.25103	1.23446	1.23446	1.22634	1.22634	1.61249	1.53292	1.24824	1.24824
GGU_G	1.50824	1.49362	1.25271	1.83308	1.63627	1.63703	0.987306	1.3017	1.07101	1.53629	2.16317	1.49362	1.60915	1.54512	1.54512	1.62713	1.61809	1.50196	1.51138	1.40251	1.3017	1.51893	1.40176	1.64551	1.51959	1.51959	1.66432	1.50325	1.51138	1.5279	1.90987	1.76328	1.89949	1.65307	1.20157	1.50325	1.49521	1.49521	1.51138	1.25271	1.25271	0.884267	0.759797	1.73166	1.12835
GGC_A	1.98299	1.83308	2.03201	1.31641	1.70214	1.76774	1.35468	1.35468	1.54512	1.22205	1.69253	1.51893	1.71187	1.21515	1.13476	1.70214	1.71187	1.70214	1.88558	1.65486	1.66432	1.3017	1.88667	1.68302	1.74173	1.89655	1.76774	1.91248	1.90143	1.60693	1.73166	1.76222	1.74173	1.75191	1.41845	1.91248	1.63512	1.64474	1.62561	2.03201	2.03201	2.20112	2.17567	1.69253	1.34685
GGC_U	0.311057	0.29065	0.536876	0.629741	0.536876	0.459877	0.626356	0.623006	0.578175	0.575083	0.539778	0.5813	0.542712	0.578175	0.542712	0.528354	0.531165	0.536876	0.250542	0.623006	0.619692	0.619692	0.5813	0.525574	0.267003	0.495754	0.459877	0.439769	0.439769	0.493131	0.264177	0.267003	0.268438	0.267003	0.784233	0.442133	0.493131	0.495754	0.495754	0.536876	0.536876	0.578175	0.575083	0.536876	0.626356
GGC_C	1.88856	2.08143	1.64242	2.21207	1.92037	2.03879	2.17085	2.21207	2.04191	2.38223	1.5603	2.09494	1.92037	2.36724	2.46565	1.9709	1.95802	1.93275	2.14609	1.87907	1.89127	2.29938	1.7572	1.98395	2.28436	1.83951	1.99881	1.90615	1.90615	2.17471	2.31461	2.26952	2.26952	2.28436	1.99718	1.89361	2.1893	2.16031	2.16031	1.64242	1.64242	1.40576	1.06125	1.5603	2.18442
GGC_G	0	0	0	0	0	0	0	0	0	0	0.286951	0	0	0	0	0	0	0	0	0	0	0	0	0	0	0	0	0	0	0	0	0	0	0	0	0	0	0	0	0	0	0	0.29223	0.28861	0
GGG_A	0	0	0.812806	0	0	0.734643	0	0	0	0	0	0	0	0	0	0	0	0	1.10196	0	0	0	0.817559	0	0	0.406403	0.404054	0.406403	0.404054	0.401732	0.505067	0	0.508004	0	0.496458	0.406403	0.743235	0.411184	0.406403	0.812806	0.451559	0.817559	0.808107	0	0
GGG_U	1.59972	1.41692	1.12744	1.61934	1.4093	1.00337	1.61063	1.60202	1.61063	1.60202	1.41692	1.41692	1.26633	1.4093	1.42462	1.38693	1.39431	1.4093	1.02495	1.40176	1.39431	1.59349	1.13353	1.22634	1.86902	1.11545	1.1037	1.12141	1.12141	1.10954	1.38693	1.66135	1.4093	1.86902	1.37241	1.12744	1.00868	1.11545	1.11545	1.12744	1.25271	1.12744	1.12141	1.4093	1.87907
GGG_C	1.94252	1.69116	1.83951	1.89606	1.68032	1.69458	1.86073	1.89606	1.89606	1.89606	2.18442	1.70214	1.99149	2.19815	2.15745	1.72454	1.71327	1.69116	1.25421	1.69116	1.70214	1.31393	1.82748	2.05743	1.37061	1.83951	1.82748	1.85169	1.85169	1.86403	1.73596	1.51302	1.70214	1.37061	1.16502	1.83951	1.70595	1.85169	1.85169	1.83951	2.0439	1.82748	1.83951	2.18442	1.63831
GGG_G	0.560203	0.970851	0.375813	0.567381	0.98176	0.694499	0.564175	0.557871	0.561006	0.570623	0.502165	0.970851	0.858211	0.502165	0.502165	0.976275	0.970851	0.976275	0.686991	0.98176	0.976275	1.12835	0.373804	0.877606	0.759797	0.759797	0.776681	0.751627	0.75569	0.763949	0.477468	0.839655	0.474873	0.75569	0.976275	0.751627	0.679643	0.747607	0.75569	0.375813	0.41757	0.375813	0.379898	0.505067	0.493653

## Sheet: RdRp_R value
Table S3 Context dependent codon bias for three segments of OROV
Strain	BeAn 208402	BeAn 208819	BeAn 626990	BeAr 19886	BeAr 136921	BeAr 366927	BeH 29086	BeH 29090	BeH 121923	BeH 385591	BeH 390242	BeH 532314	BeH 532422	BeH 532490	BeH 532500	BeH 543629	BeH 543760	BeH 543857	BeH 708717	PPS 522 H 669314	PPS 523 H 669315	TRVL9760	TVP-19249 GML-444672	TVP-19254 GML-480914	0200178W	BeH 355173	BeH 541140	BeH 707287	BeH 708139	BeH505764	FPI21318	ILMD_TF29	LET-882	OROV/EC/Esmeraldas/155/2016	OV/Homo sapiens/Haiti-1/2014	PMOH 682426	PMOH 682431	TVP-19259/IQT-7085	TVP-19260/MD-203	BeAn 626990	BeH 472433	BeH 498913	BeH 543100	BeH 389865	BeH 472435
AAA_A	0.567868	0.565505	0.587381	0.567645	0.579261	0.568858	0.56504	0.565263	0.568763	0.560828	0.565283	0.567736	0.573549	0.572871	0.569435	0.567288	0.569435	0.572049	0.600562	0.564445	0.570473	0.62609	0.643234	0.597273	0.654465	0.561417	0.573775	0.608952	0.607859	0.657943	0.643814	0.669057	0.65677	0.652545	0.649657	0.564306	0.574069	0.654772	0.665193	0.587381	0.566395	0.566841	0.578573	0.567422	0.567868
AAA_U	1.35691	1.36224	1.36224	1.36398	1.34521	1.35794	1.37085	1.35789	1.38041	1.37632	1.3608	1.36296	1.35397	1.36545	1.35619	1.37357	1.37895	1.3851	1.36112	1.35254	1.3608	1.36579	1.29812	1.34422	1.35017	1.36152	1.35254	1.35476	1.32607	1.39062	1.34125	1.3273	1.30513	1.34567	1.40181	1.37006	1.35676	1.39765	1.35827	1.36224	1.3608	1.37502	1.35937	1.36469	1.36469
AAA_C	0.993852	0.993243	0.938819	0.977214	0.942261	0.943992	0.979988	0.979988	0.970022	0.98294	0.989582	0.961438	0.975746	0.955412	0.967352	0.943992	0.926994	0.925046	0.955823	0.993306	0.991743	0.958493	0.842617	1.03489	0.798913	0.99448	0.973062	0.935169	0.99595	0.885599	0.833334	0.810792	0.882558	0.815928	0.881697	0.989927	1.00521	0.770136	0.852392	0.938819	0.991409	0.987761	0.920478	0.977214	0.977214
AAA_G	1.34944	1.34706	1.3438	1.35272	1.3795	1.38284	1.34572	1.36441	1.33096	1.34781	1.35472	1.36661	1.35429	1.35756	1.36793	1.36661	1.36793	1.35513	1.29609	1.36085	1.33981	1.24536	1.39978	1.27721	1.33135	1.35403	1.35865	1.31353	1.30278	1.18951	1.34121	1.33207	1.33075	1.32691	1.19284	1.33226	1.31979	1.28972	1.24895	1.3438	1.34706	1.32753	1.38062	1.35272	1.35053
AAU_A	0.801491	0.80742	0.783347	0.810602	0.809507	0.817201	0.804976	0.798662	0.812198	0.815527	0.809965	0.822939	0.810605	0.816177	0.822614	0.828802	0.822614	0.817019	0.828032	0.816374	0.811878	0.79676	0.73901	0.798177	0.828488	0.808169	0.820354	0.818987	0.825532	0.790799	0.853647	0.828212	0.810364	0.838929	0.861185	0.822627	0.832082	0.807411	0.806982	0.783347	0.811559	0.818739	0.818959	0.80742	0.81092
AAU_U	1.12796	1.1222	1.13422	1.11118	1.09981	1.10039	1.11926	1.12266	1.1147	1.109	1.11235	1.11411	1.12398	1.11943	1.1147	1.0964	1.10087	1.10596	1.08602	1.11808	1.1147	1.10537	1.1454	1.15325	1.04516	1.11049	1.11018	1.10294	1.11015	1.15178	1.05406	1.10532	1.06092	1.03177	1.05896	1.13361	1.10842	1.1264	1.16657	1.13422	1.11235	1.11018	1.11513	1.10784	1.11176
AAU_C	0.906945	0.906248	0.926302	0.911147	0.936386	0.938106	0.90766	0.910902	0.904441	0.902907	0.906109	0.899477	0.900417	0.898072	0.901952	0.921532	0.925649	0.923849	0.91819	0.881467	0.901952	0.950188	0.952591	0.876337	1.00186	0.910902	0.897941	0.91401	0.887133	0.862057	1.01042	0.928387	1.02912	1.0237	0.901046	0.853357	0.873638	0.944916	0.824649	0.926302	0.907782	0.901246	0.925541	0.907928	0.911147
AAU_G	1.29562	1.29313	1.30383	1.29877	1.29257	1.27606	1.30129	1.30593	1.29562	1.3026	1.3051	1.27938	1.2869	1.28546	1.27629	1.27486	1.27629	1.28186	1.28845	1.30234	1.29982	1.30129	1.34594	1.29354	1.26564	1.30488	1.29105	1.28998	1.28743	1.30281	1.19869	1.2443	1.25772	1.24617	1.2698	1.28793	1.29001	1.23914	1.28085	1.30383	1.29772	1.29209	1.26041	1.31349	1.29667
AAC_A	1.05446	1.05363	1.06071	1.05404	1.07621	1.05987	1.05529	1.0557	1.05612	1.04298	1.06691	1.04379	1.04379	1.04255	1.04338	1.04792	1.04833	1.04957	1.0849	1.06698	1.04668	1.03784	1.16047	1.09779	1.2848	1.0557	1.0442	1.07707	1.08808	1.26494	1.29645	1.28482	1.29616	1.28532	1.31089	1.09363	1.1169	1.31617	1.27966	1.06071	1.05529	1.05612	1.05206	1.05363	1.05446
AAC_U	1.17079	1.16894	1.1997	1.19717	1.18507	1.19591	1.2016	1.20097	1.17017	1.15834	1.15773	1.17973	1.18097	1.21141	1.18035	1.18882	1.18945	1.1907	1.25205	1.11763	1.16017	1.29539	1.13144	1.18819	1.04858	1.17079	1.17973	1.15895	1.23046	0.768648	0.976738	1.01612	0.963766	1.04858	0.974726	1.14686	1.14686	0.839878	1.0337	1.1997	1.16771	1.16956	1.18694	1.1978	1.1978
AAC_C	1.07552	1.0785	1.06471	1.02648	1.00651	1.01705	1.01892	1.01892	1.07255	1.11861	1.06534	1.07594	1.08088	1.02778	1.0789	1.06143	1.06241	1.05658	0.975946	1.13077	1.11348	0.989103	0.977262	0.968958	1.11364	1.07255	1.07791	1.10036	0.953021	1.27904	1.20158	1.12017	1.18686	1.057	0.945153	1.07692	1.02121	1.24766	1.02171	1.06471	1.07651	1.07255	1.05851	1.02648	1.02648
AAC_G	0.564127	0.565038	0.5167	0.565495	0.558405	0.564582	0.564582	0.564582	0.564127	0.564311	0.563394	0.570412	0.567203	0.568574	0.569032	0.560662	0.559305	0.559757	0.472636	0.569952	0.561115	0.482976	0.499524	0.536348	0.285698	0.564127	0.569032	0.51311	0.51504	0.59108	0.285094	0.32287	0.315327	0.333315	0.479507	0.520354	0.521193	0.409037	0.385711	0.5167	0.565038	0.564582	0.558855	0.565495	0.564582
AAG_A	1.16424	1.19853	1.19856	1.18611	1.19234	1.20563	1.21488	1.20879	1.19993	1.19018	1.19158	1.21117	1.18876	1.19534	1.21069	1.23128	1.2251	1.2042	1.1438	1.15542	1.18	1.12537	1.13284	1.14073	1.19178	1.19439	1.19722	1.09288	1.10322	1.10607	1.17415	1.1812	1.18569	1.19226	1.14443	1.15315	1.13211	1.137	1.1231	1.19856	1.20041	1.19337	1.20706	1.19205	1.19299
AAG_U	0.618205	0.620581	0.623972	0.612615	0.644625	0.637954	0.602141	0.617878	0.608436	0.616901	0.616575	0.617552	0.621565	0.617878	0.617878	0.620253	0.617226	0.601823	0.630866	0.610947	0.617878	0.714044	0.784709	0.644657	0.828837	0.618205	0.617552	0.620581	0.617226	0.788233	0.800925	0.797938	0.825797	0.828837	0.718581	0.630201	0.626739	0.794536	0.77493	0.623972	0.619926	0.604792	0.638626	0.616251	0.616251
AAG_C	1.21388	1.18987	1.18108	1.17926	1.08976	1.11364	1.1833	1.17691	1.16213	1.17908	1.17908	1.20389	1.18222	1.17691	1.2072	1.14738	1.17582	1.20932	1.22937	1.1921	1.17367	1.13838	1.17271	1.1678	1.01537	1.17691	1.17259	1.33273	1.29473	1.17058	0.983108	1.04618	1.01169	1.01446	1.15519	1.1632	1.22261	1.11861	1.12919	1.18108	1.18767	1.15578	1.14423	1.18563	1.18563
AAG_G	1.06117	1.00929	1.01235	1.05802	1.07692	1.03814	1.00847	1.00302	1.0487	1.04093	1.03923	0.975097	1.03396	1.03086	0.972738	0.980396	0.972738	1.00847	1.07166	1.10993	1.0646	1.06121	0.915794	1.11121	0.868299	1.03169	1.03169	1.09746	1.11562	0.963418	0.969318	0.904631	0.883158	0.868299	1.00468	1.11206	1.10773	0.934354	0.987359	1.01235	1.00929	1.07363	1.00685	1.03419	1.03252
AUA_A	0.878647	0.877957	0.899504	0.8745	0.89691	0.883162	0.879339	0.879685	0.876222	0.880457	0.873813	0.877605	0.877605	0.876567	0.877259	0.876913	0.86948	0.870509	0.846003	0.904616	0.895152	0.915848	0.912389	0.874962	0.901831	0.879685	0.877951	0.858914	0.852895	0.918435	0.909167	0.883395	0.906824	0.910414	0.885498	0.87618	0.888072	0.86713	0.882181	0.899504	0.875532	0.880032	0.880383	0.874156	0.874844
AUA_U	1.22759	1.22565	1.21576	1.23319	1.22114	1.22178	1.24313	1.24247	1.23709	1.22981	1.23449	1.23644	1.23775	1.23709	1.23709	1.23514	1.24116	1.24247	1.18432	1.19525	1.2167	1.16386	1.12989	1.22389	1.14688	1.22759	1.23644	1.18945	1.20987	1.16536	1.17739	1.22878	1.18467	1.17431	1.17052	1.23025	1.21414	1.18526	1.12628	1.21576	1.23449	1.24182	1.23319	1.23383	1.23383
AUA_C	1.13911	1.14228	1.09298	1.13944	1.10486	1.13388	1.10892	1.10892	1.13105	1.12825	1.13314	1.12484	1.13001	1.13105	1.12794	1.12898	1.13493	1.1287	1.22554	1.13077	1.1107	1.12152	1.15636	1.04994	1.11364	1.13597	1.12691	1.16772	1.1598	1.02754	1.06985	1.08787	1.05241	1.0799	1.08961	1.12338	1.13363	1.10261	1.11496	1.09298	1.13523	1.10892	1.12587	1.13944	1.13944
AUA_G	0.78242	0.783684	0.795626	0.780922	0.78116	0.783051	0.783051	0.783051	0.779032	0.782617	0.784728	0.780922	0.776527	0.778405	0.779032	0.780922	0.78242	0.783051	0.836077	0.783684	0.788379	0.817442	0.847656	0.873003	0.880903	0.78242	0.779032	0.850539	0.839175	0.894096	0.859151	0.820081	0.870351	0.853216	0.89829	0.794346	0.785203	0.901448	0.947059	0.795626	0.780291	0.783051	0.778405	0.780922	0.779661
AUU_A	0.679409	0.678875	0.674735	0.682147	0.672774	0.683164	0.67717	0.677436	0.677703	0.680809	0.68464	0.681816	0.678772	0.67797	0.678505	0.690136	0.690408	0.691226	0.653667	0.690681	0.683539	0.678237	0.603322	0.727497	0.536089	0.680474	0.67904	0.655136	0.649508	0.605355	0.558268	0.54981	0.524139	0.536304	0.548051	0.701109	0.686736	0.5836	0.597642	0.674735	0.68905	0.677703	0.680921	0.684909	0.685448
AUU_U	1.33828	1.33616	1.36626	1.355	1.35512	1.32393	1.3562	1.35549	1.33954	1.34137	1.34662	1.34484	1.3562	1.35549	1.35549	1.33742	1.33813	1.33954	1.35859	1.35477	1.35161	1.35477	1.31804	1.4451	1.35581	1.33023	1.35477	1.37244	1.41074	1.13161	1.30034	1.28817	1.32423	1.32274	1.22353	1.29196	1.27757	1.27692	1.19983	1.36626	1.33672	1.35477	1.33531	1.34591	1.34591
AUU_C	1.12669	1.12982	1.14049	1.10919	1.11175	1.11379	1.08308	1.08308	1.11086	1.10305	1.13566	1.10971	1.10983	1.11086	1.1078	1.13654	1.13758	1.13134	0.992361	1.10577	1.11778	1.13654	1.28581	0.960688	1.23624	1.14373	1.10678	0.998642	0.942678	1.44364	1.27483	1.28741	1.27984	1.23512	1.40496	1.13571	1.17603	1.28975	1.45958	1.14049	1.11496	1.11086	1.13341	1.11412	1.11412
AUU_G	1.03299	1.03466	0.981772	1.01589	1.02541	1.05237	1.04767	1.04767	1.04682	1.04685	1.00096	1.02956	1.01919	1.02166	1.02248	1.00056	0.998135	0.998941	1.16164	0.999748	1.01039	0.998941	1.07209	0.91626	1.1773	1.02707	1.02248	1.13598	1.13679	1.20086	1.18301	1.20796	1.21439	1.22536	1.21173	1.04525	1.06083	1.15718	1.10203	0.981772	1.02413	1.02331	1.02166	1.0204	1.01876
AUC_A	1.18708	1.18615	1.14636	1.19731	1.18543	1.18262	1.16717	1.16763	1.18895	1.17381	1.17519	1.20156	1.20156	1.20014	1.20108	1.18729	1.20108	1.20251	1.08533	1.15349	1.15441	1.17936	1.3888	1.1456	1.11626	1.18848	1.20203	1.11717	1.03477	1.03725	1.08128	1.14073	1.11648	1.08276	1.03803	1.17838	1.20293	1.02843	1.10857	1.14636	1.1775	1.17843	1.20536	1.17565	1.18708
AUC_U	1.21261	1.24255	1.17883	1.21902	1.22702	1.25914	1.25403	1.25337	1.27575	1.2309	1.2618	1.22224	1.22353	1.22288	1.22288	1.19963	1.18945	1.1907	1.21127	1.22224	1.20124	1.2322	0.96554	1.23389	0.740205	1.21261	1.22224	1.12337	1.17853	1.036	0.863506	0.778113	0.829592	0.765553	1.14878	1.14459	1.17729	0.870046	0.879874	1.17883	1.23025	1.20061	1.18694	1.26113	1.24058
AUC_C	0.835448	0.781915	0.882192	0.790422	0.767892	0.714352	0.818525	0.818525	0.722056	0.827291	0.772138	0.780297	0.783883	0.784604	0.782445	0.790283	0.783883	0.779584	1.02071	0.892585	0.878396	0.824252	0.861767	0.844406	1.42188	0.833142	0.781728	1.07852	1.01422	1.27904	1.18031	1.42078	1.27105	1.40802	1.22532	0.908963	0.850595	1.42436	1.54608	0.882192	0.828819	0.88082	0.781012	0.776432	0.783364
AUC_G	0.438206	0.438914	0.535153	0.443226	0.481809	0.482976	0.430865	0.430865	0.438206	0.438215	0.437503	0.443226	0.440732	0.441797	0.442154	0.49695	0.491282	0.491678	0.494316	0.442868	0.484148	0.434678	0.391546	0.475751	0.795023	0.438206	0.442154	0.505336	0.647773	0.640336	0.886818	0.687984	0.785946	0.83434	0.518038	0.499089	0.449904	0.771794	0.505098	0.535153	0.435029	0.434678	0.490886	0.435381	0.438559
AUG_A	1.08165	1.0808	1.07296	1.08123	1.08694	1.08436	1.0825	1.08293	1.07438	1.07911	1.07143	1.08507	1.08507	1.08378	1.08464	1.08421	1.08464	1.08592	1.10986	1.07	1.07685	1.09037	1.03696	1.06212	1.07749	1.08293	1.0855	1.10678	1.10578	1.08585	1.06669	1.13693	1.07361	1.09712	1.12655	1.08239	1.08239	1.12303	1.1266	1.07296	1.0825	1.08336	1.08565	1.0808	1.08165
AUG_U	0.787491	0.786244	0.766084	0.784588	0.771988	0.772394	0.787491	0.787075	0.791547	0.785829	0.789878	0.786659	0.787491	0.787075	0.787075	0.785829	0.786244	0.787075	0.8091	0.766488	0.762585	0.750558	0.779712	0.828971	0.853131	0.787491	0.786659	0.8091	0.818619	0.80811	0.881971	0.802017	0.882456	0.843153	0.829678	0.760977	0.760977	0.831803	0.780502	0.766084	0.785415	0.786659	0.773207	0.785001	0.785001
AUG_C	1.16302	1.16625	1.18622	1.16841	1.16876	1.17091	1.15981	1.15981	1.1664	1.16195	1.16855	1.15344	1.15874	1.15981	1.15662	1.15768	1.15874	1.15239	1.11402	1.18948	1.18497	1.23482	1.31659	1.16702	1.15976	1.15981	1.15556	1.10493	1.11996	1.12466	1.11868	1.16521	1.1432	1.14516	1.03967	1.1828	1.18064	1.05008	1.11883	1.18622	1.16409	1.15981	1.16769	1.16841	1.16841
AUG_G	1.0167	1.01835	1.04667	1.01917	1.02667	1.02915	1.01752	1.01752	1.02248	1.0258	1.02996	1.01917	1.01343	1.01588	1.0167	1.01917	1.0167	1.01752	0.971102	1.0492	1.045	0.992296	0.993432	0.99084	0.929787	1.0167	1.0167	0.983642	0.958469	1.0124	0.941827	0.881609	0.904399	0.918912	0.973284	1.03911	1.04079	0.966018	0.981	1.04667	1.01835	1.01752	1.02749	1.01917	1.01752
ACA_A	1.08218	1.07211	1.07932	1.08808	1.06844	1.06591	1.08936	1.08979	1.09022	1.08594	1.09634	1.10754	1.10754	1.10623	1.09793	1.11573	1.11617	1.11749	1.09176	1.05129	1.06798	1.00343	0.89893	0.990919	1.06062	1.08346	1.0988	1.07883	1.08054	1.0896	1.04304	1.06558	1.02938	1.05737	1.12105	1.09253	1.0954	1.05807	1.12365	1.07932	1.08936	1.08097	1.10184	1.08765	1.08851
ACA_U	1.10129	1.10598	1.10598	1.08282	1.10042	1.101	1.08683	1.08626	1.08626	1.08454	1.07766	1.0648	1.06593	1.06537	1.07163	1.0575	1.05805	1.05917	1.16782	1.13407	1.12148	1.17607	1.23141	1.06312	1.07695	1.10129	1.07107	1.18241	1.14018	1.05702	1.0357	0.96962	1.10612	1.04574	1.00246	1.11788	1.10481	1.05497	1.1174	1.10598	1.08396	1.09207	1.06825	1.08339	1.08339
ACA_C	0.652815	0.658455	0.650036	0.659675	0.66407	0.665289	0.65482	0.65482	0.65482	0.656027	0.652213	0.651226	0.654218	0.65482	0.656859	0.649818	0.650415	0.646848	0.599369	0.655656	0.649221	0.693988	0.863552	0.807018	0.784299	0.651013	0.656257	0.580408	0.654145	0.665116	0.813262	0.796313	0.812062	0.831038	0.760733	0.622895	0.65063	0.783589	0.628304	0.650036	0.657239	0.658672	0.655656	0.659675	0.659675
ACA_G	0.982849	0.990194	0.9878	0.990994	1.00463	1.00706	0.989395	0.989395	0.988597	0.997445	0.990035	0.990994	0.985418	0.9878	0.994412	0.985233	0.982849	0.983642	0.914336	0.996018	0.98603	0.995215	0.969745	1.09308	0.958134	0.982849	0.994412	0.936516	0.932003	1.02757	1.02912	1.09545	0.955464	0.969963	0.964861	0.965692	0.955936	0.99547	0.9006	0.9878	0.990194	0.995215	0.993611	0.990994	0.989395
ACU_A	0.800073	0.799444	0.784006	0.792743	0.755638	0.77669	0.802935	0.803252	0.794304	0.767917	0.775626	0.778992	0.785947	0.771246	0.778684	0.788017	0.788328	0.789262	0.834414	0.74876	0.763937	0.888451	0.780624	0.700195	0.888009	0.817344	0.779299	0.861816	0.872202	0.933437	0.914598	0.847624	0.902683	0.878849	0.997489	0.781458	0.774603	0.845462	0.947438	0.784006	0.800702	0.777764	0.791136	0.792431	0.793054
ACU_U	1.2335	1.23155	1.29198	1.24941	1.30661	1.2769	1.23241	1.23176	1.25337	1.25139	1.2618	1.2638	1.24452	1.28471	1.26446	1.27152	1.27219	1.27353	1.26122	1.25271	1.24247	1.09853	1.20302	1.29621	1.14201	1.22268	1.2638	1.17883	1.12845	1.23306	1.25537	1.13122	1.139	1.16508	1.21446	1.23025	1.25073	1.20149	1.10153	1.29198	1.23025	1.2638	1.26951	1.25007	1.25007
ACU_C	0.938461	0.941066	0.905007	0.93454	0.900562	0.902216	0.911668	0.911668	0.927662	0.929372	0.937597	0.930734	0.94336	0.927662	0.933296	0.917907	0.91875	0.913711	0.959119	0.977733	0.971009	1.00836	0.797623	0.984974	1.03094	0.927662	0.93244	0.985268	1.04986	0.929544	1.02105	1.07683	1.09773	1.05082	0.666195	0.931586	0.921726	1.05281	0.936565	0.905007	0.939328	0.935871	0.915385	0.93454	0.93454
ACU_G	1.10995	1.11174	1.08037	1.10288	1.11681	1.11951	1.12916	1.12916	1.10021	1.15832	1.11806	1.11264	1.11626	1.09933	1.10995	1.09329	1.09065	1.09153	0.975423	1.1499	1.14175	1.07287	1.30674	1.18129	0.985329	1.10021	1.10995	1.02331	1.02128	0.84812	0.777255	1.04068	0.905029	0.952327	0.972979	1.15541	1.14712	0.962667	1.00767	1.08037	1.11174	1.11084	1.08977	1.10288	1.1011
ACC_A	1.1396	1.16534	1.21584	1.15986	1.21776	1.16628	1.18274	1.1832	1.16809	1.16351	1.13826	1.1432	1.1432	1.16261	1.14274	1.18989	1.19036	1.19177	1.19496	1.17549	1.1475	0.999507	1.19649	1.23251	1.21834	1.14095	1.14365	1.15569	1.06405	1.21813	1.13134	1.16246	1.10158	1.19252	1.24787	1.16767	1.13974	1.31047	1.35348	1.21584	1.1405	1.18895	1.1946	1.15941	1.16032
ACC_U	0.893499	0.876434	0.843425	0.841649	0.840321	0.840763	0.860407	0.859952	0.87736	0.875972	0.891144	0.892556	0.893499	0.844317	0.893027	0.827927	0.828364	0.829239	0.925125	0.907684	0.923821	0.892556	0.948299	0.798957	1.18078	0.893499	0.892556	1.04589	1.14456	1.19196	1.20464	1.14918	1.23303	1.20149	1.03096	0.907347	0.858139	1.08134	1.11864	0.843425	0.891144	0.892556	0.826619	0.842092	0.842092
ACC_C	1.6709	1.64614	1.57191	1.70916	1.57767	1.69346	1.6128	1.6128	1.63705	1.64007	1.66936	1.65714	1.66475	1.69658	1.6617	1.66322	1.66475	1.65562	1.60248	1.57432	1.6044	1.81107	1.46706	1.62226	0.633621	1.66628	1.66017	1.47979	1.62233	0.933119	0.707292	0.868705	0.716314	0.644153	1.31958	1.57622	1.71694	0.611946	0.809377	1.57191	1.67244	1.5552	1.65865	1.70916	1.70916
ACC_G	0.292137	0.287476	0.297209	0.29817	0.29697	0.297689	0.303202	0.303202	0.287012	0.289581	0.294273	0.292846	0.291198	0.297209	0.292137	0.292846	0.292137	0.292373	0.199557	0.277731	0.282976	0.454802	0.288416	0.284357	0.632148	0.292137	0.292137	0.188194	0.102478	0.351364	0.703231	0.584241	0.714639	0.643239	0.202868	0.296731	0.302713	0.614408	0.294641	0.297209	0.292609	0.292373	0.291902	0.29817	0.297689
ACG_A	1.37538	1.3743	1.47578	1.37484	1.42884	1.42545	1.37646	1.377	1.4204	1.37214	1.4165	1.4717	1.4717	1.46996	1.47112	1.37863	1.37917	1.38081	1.43396	1.52426	1.479	1.42787	1.57655	1.50031	1.5781	1.377	1.47228	1.53212	1.57424	1.52267	1.57658	1.40296	1.4941	1.5001	1.08149	1.48661	1.48661	1.48685	1.35348	1.47578	1.37646	1.37755	1.42715	1.3743	1.37538
ACG_U	0.492965	0.615231	0.615231	0.613935	0.592534	0.592846	0.492965	0.492705	0.595351	0.614906	0.594096	0.492444	0.492965	0.492705	0.492705	0.491925	0.492185	0.492705	0.594723	0.510032	0.529201	0.510032	0.312381	0.594096	0.34882	0.616206	0.492444	0.637203	0.615231	0.558732	0.466314	0.499299	0.376287	0.372877	0.595666	0.396064	0.528085	0.581367	0.592223	0.615231	0.614582	0.615556	0.474776	0.614258	0.614258
ACG_C	0.860415	0.647102	0.638829	0.648302	0.619798	0.620937	0.85804	0.85804	0.622079	0.644716	0.623226	0.639998	0.642939	0.64353	0.641759	0.856464	0.857252	0.85255	0.618099	0.663462	0.689297	0.443526	0.557614	0.627273	0.395161	0.64353	0.641171	0.437897	0.211782	0.777599	0.586694	0.419375	0.416379	0.422032	1.03967	0.917379	0.686776	0.592206	0.624377	0.638829	0.645907	0.64353	0.825641	0.648302	0.648302
ACG_G	1.12825	1.13008	0.939454	1.13099	1.08889	1.09153	1.12916	1.12916	1.09065	1.13835	1.09862	1.13099	1.12463	1.12734	1.12825	1.13099	1.12825	1.12916	1.07761	0.975364	1.01312	1.36441	1.26677	0.91626	1.35169	1.12825	1.12825	0.974576	1.12372	0.82351	1.02082	1.45053	1.45392	1.44491	1.40655	1.00742	1.00904	1.01929	1.23749	0.939454	1.13008	1.12916	1.08977	1.13099	1.12916
AGA_A	0.989955	0.992089	0.982354	0.992479	0.973119	0.982797	0.985194	0.989794	0.988544	0.997636	0.9917	1.0134	0.966807	0.984634	0.997003	1.02152	1.02193	1.00404	0.966434	1.00325	1.00417	0.972339	1.02375	1.0457	0.992821	0.998327	0.990495	0.980626	0.964326	0.982174	0.991859	0.986326	1.00793	0.997776	0.927971	1.02735	1.01996	0.990432	0.954689	0.982354	0.990734	0.988544	0.997381	0.992089	0.99287
AGA_U	1.08303	1.05672	1.08945	1.06977	1.0841	1.08467	1.04939	1.05331	1.06071	1.06689	1.0709	1.02897	1.07688	1.0561	1.0561	1.03694	1.03749	1.05899	1.16752	1.09002	1.06537	1.11857	1.04842	1.03343	1.05336	1.03215	1.06015	1.15641	1.16782	1.07593	1.07263	1.08597	1.04393	1.0582	1.10552	1.06619	1.05499	1.06982	1.14214	1.08945	1.06474	1.06015	1.08443	1.07034	1.07034
AGA_C	0.945153	0.93964	0.929034	0.914485	0.972778	0.94672	0.952972	0.957045	0.950776	0.932176	0.909428	0.945557	0.949902	0.946642	0.944037	0.930037	0.930892	0.929883	0.797547	0.876787	0.8979	0.799489	0.976423	0.975172	0.894977	0.965295	0.94729	0.823084	0.86542	0.853295	0.858162	0.829219	0.866368	0.814056	0.872264	0.856971	0.859241	0.838282	0.752597	0.929034	0.918996	0.923611	0.900699	0.914485	0.914485
AGA_G	0.944282	0.984573	0.964395	0.985369	0.952168	0.954473	0.99863	0.979574	0.976342	0.964032	0.990172	0.97871	0.996939	0.995004	0.972097	0.963251	0.960921	0.965952	0.993189	0.966732	0.983798	1.05405	0.901144	0.877762	1.02843	0.987222	0.976342	0.960138	0.938138	1.04943	1.03558	1.05163	1.03991	1.0812	1.09514	0.97144	1.0018	1.05808	1.08912	0.964395	0.993098	1.00096	0.965929	0.985369	0.983778
AGU_A	0.794266	0.793642	0.711034	0.783775	0.727652	0.684479	0.7847	0.785009	0.751174	0.826848	0.81721	0.675305	0.752359	0.75147	0.649509	0.674773	0.708791	0.718728	0.704175	0.866923	0.876169	0.888451	0.863602	0.827379	0.824515	0.775072	0.693119	0.693959	0.631874	0.842167	0.874902	0.78747	0.812415	0.806718	0.737378	0.80277	0.836219	0.747947	0.721858	0.711034	0.7847	0.785318	0.677443	0.817531	0.784083
AGU_U	1.02114	1.01953	0.948546	1.00433	1.05339	1.0411	1.00805	1.00752	1.00752	0.97267	1.05109	0.994239	0.96223	0.961722	1.00752	0.99319	0.993715	1.00752	1.23193	0.937183	0.949548	0.925613	1.25878	0.980258	1.01249	1.04053	0.973697	1.17545	1.21743	1.1125	1.04402	1.05094	1.09123	1.06946	1.04693	1.06937	0.980258	0.994339	1.02652	0.948546	1.05109	0.961214	0.946548	1.05054	1.05054
AGU_C	1.05317	1.05609	1.2507	1.12483	1.07126	1.21158	1.11655	1.11655	1.27606	1.21408	1.11861	1.3313	1.03585	1.11655	1.19301	1.25759	1.18008	1.10941	0.882998	1.16106	1.17791	0.996565	0.842617	1.01932	0.825843	1.18116	1.12691	1.15399	1.15608	0.760319	0.808333	0.784637	0.805	0.806962	1.00816	1.08365	1.15894	0.844063	0.971253	1.2507	1.04063	1.19631	1.09737	1.04449	0.964141
AGU_G	1.3456	1.34778	1.44842	1.33157	1.41152	1.39769	1.32942	1.32942	1.25844	1.21474	1.19721	1.38391	1.53314	1.46699	1.53809	1.45311	1.44959	1.46936	1.34701	1.22896	1.17728	1.34756	1.01693	1.37439	1.47129	1.24251	1.55806	1.21994	1.27796	1.3469	1.34786	1.52656	1.40546	1.43896	1.43852	1.22401	1.22599	1.63439	1.53213	1.44842	1.3305	1.32942	1.65534	1.26149	1.39939
AGC_A	1.44443	1.4433	1.4403	1.46191	1.46132	1.47343	1.42794	1.4285	1.46479	1.47751	1.46076	1.45191	1.4671	1.46537	1.48134	1.41702	1.43576	1.40152	1.39412	1.43376	1.44905	1.41494	1.43579	1.43821	1.27706	1.44905	1.48626	1.45367	1.43864	1.44577	1.29138	1.27642	1.33771	1.27757	1.39957	1.4383	1.35447	1.23515	1.29053	1.4403	1.41479	1.46479	1.44358	1.46134	1.46249
AGC_U	0.794221	0.792964	0.869211	0.801185	0.831087	0.820864	0.784536	0.784121	0.803724	0.81261	0.80203	0.813468	0.804149	0.803724	0.793802	0.81261	0.823463	0.803724	0.881071	0.847928	0.859115	0.793383	0.927225	0.836135	1.04226	0.814328	0.813468	0.859841	0.849604	1.01588	0.925519	0.936919	0.964141	0.998831	0.967081	0.80203	0.836135	1.12139	0.991629	0.869211	0.812182	0.8033	0.843353	0.801607	0.801607
AGC_C	1.15519	1.15839	1.02922	1.09671	1.04641	1.1145	1.13795	1.13795	1.01088	1.02556	1.09065	1.01806	1.08764	1.08864	1.07224	1.10039	1.11553	1.15894	1.22094	1.08365	1.02086	1.14988	0.752337	1.00673	0.959338	1.10242	1.01992	1.10793	1.16985	0.706908	0.961128	1.00157	0.945633	1.0322	0.954048	1.08365	1.22094	0.815928	1.01643	1.02922	1.18553	1.08864	1.14069	1.09671	1.09671
AGC_G	0.269295	0.26973	0.279427	0.273323	0.282828	0.209909	0.332782	0.332782	0.340827	0.278584	0.274655	0.345978	0.271785	0.272442	0.269295	0.345978	0.279653	0.341102	0.199557	0.273102	0.277006	0.336891	0.448647	0.339356	0.441742	0.276113	0.276113	0.197264	0.193976	0.35935	0.578879	0.556747	0.444497	0.441742	0.310269	0.340004	0.336348	0.526636	0.431683	0.279427	0.276559	0.272881	0.215085	0.273323	0.272881
AGG_A	0.993497	1.03327	0.967496	1.02232	0.960975	0.966731	1.02817	1.04693	0.984246	1.02495	1.00335	0.978067	1.04996	0.984634	0.996239	1.00691	0.996239	1.0085	1.05329	1.03256	1.01957	1.00309	0.997263	1.02963	0.972703	1.03053	1.00428	1.09555	1.03287	1.14418	0.895443	0.981079	0.941931	0.944474	1.08149	1.03134	0.996346	1.03837	1.06046	0.967496	1.04132	0.984246	0.985858	0.992716	0.993497
AGG_U	0.706944	0.713668	0.759221	0.704338	0.695584	0.681142	0.690431	0.682313	0.698891	0.688975	0.712915	0.753714	0.722404	0.737718	0.745825	0.752919	0.745038	0.754112	0.809314	0.7294	0.760023	0.7294	0.740996	0.792128	0.872663	0.730171	0.7294	0.767385	0.78425	0.700431	0.88426	0.847214	0.790748	0.872663	0.714799	0.74262	0.796342	0.805256	0.549485	0.759221	0.697417	0.737329	0.712164	0.70471	0.70471
AGG_C	1.16534	1.18156	1.11682	1.23961	1.14528	1.12297	1.20174	1.18824	1.21711	1.20396	1.24645	1.23733	1.19012	1.21711	1.15893	1.17288	1.16106	1.09884	0.955823	1.13193	1.12194	1.26858	1.3962	1.04545	1.225	1.20402	1.19961	0.856959	0.809893	1.21851	1.2254	1.35851	1.3125	1.28831	0.970357	1.22556	1.11784	1.30201	1.48048	1.11682	1.22161	1.21711	1.1081	1.23961	1.23961
AGG_G	1.31836	1.21379	1.33323	1.20142	1.42029	1.4515	1.24037	1.22643	1.30403	1.25046	1.22069	1.21477	1.15653	1.24376	1.25844	1.21477	1.25844	1.27345	1.22203	1.23336	1.22222	1.17368	1.06423	1.22168	1.04756	1.17274	1.23137	1.29105	1.43244	0.978024	1.17829	0.950945	1.14575	1.04756	1.28934	1.13335	1.21729	0.952426	1.14819	1.33323	1.1874	1.24576	1.37655	1.26149	1.25945
UAA_A	1.07927	1.08765	1.06368	1.08808	1.10034	1.09123	1.09577	1.08054	1.1058	1.11048	1.08722	1.10486	1.09194	1.09065	1.08865	1.0975	1.08225	1.09643	1.27795	1.11016	1.09258	1.0966	1.08482	1.08509	1.19654	1.0962	1.0831	1.21139	1.25985	1.08279	1.17602	1.16002	1.16549	1.17018	1.07477	1.13332	1.10836	1.17883	1.17144	1.06368	1.08936	1.09663	1.07036	1.08133	1.09491
UAA_U	0.988105	0.980771	1.00164	0.978706	0.994611	0.968198	0.967081	0.987583	0.981808	0.95382	0.979737	0.992902	1.02413	1.02359	1.01456	0.98602	0.986541	0.978077	0.859044	0.990582	0.991105	0.999662	1.03259	0.934971	0.974796	0.988105	1.02906	0.859841	0.881071	0.86242	0.966784	0.933437	0.943893	0.980966	0.976744	0.964532	1.01242	0.940299	0.85197	1.00164	0.979737	0.987062	1.00541	0.994241	0.984981
UAA_C	0.88066	0.87794	0.902828	0.879567	0.885426	0.881804	0.87823	0.87823	0.873094	0.869618	0.874703	0.878577	0.872291	0.873094	0.880995	0.876617	0.877422	0.882998	0.839393	0.859049	0.896484	0.816088	0.71472	0.959762	0.886006	0.87823	0.87501	0.812483	0.871968	0.914822	0.888137	0.917877	0.917089	0.890807	0.774908	0.837783	0.877774	0.874208	0.912832	0.902828	0.876318	0.87823	0.874208	0.874453	0.884741
UAA_G	0.962334	0.958252	0.955936	0.959027	0.907408	0.96881	0.963111	0.963111	0.924816	0.959657	0.963701	0.905684	0.890055	0.892207	0.903493	0.932512	0.962334	0.942091	0.798229	0.915602	0.917083	0.96678	1.02548	0.961322	0.757669	0.930256	0.898179	0.953441	0.771114	1.1161	0.806252	0.859826	0.833934	0.795615	1.08112	0.928011	0.870524	0.850467	0.961459	0.955936	0.958252	0.931007	0.961559	0.953451	0.931007
UAU_A	0.872286	0.8716	0.847764	0.886006	0.859598	0.871852	0.863461	0.863801	0.887751	0.879614	0.880651	0.870133	0.870133	0.869104	0.86979	0.869447	0.855531	0.856544	0.858086	0.87954	0.873089	0.907661	0.959209	0.910117	0.901025	0.873316	0.870476	0.884377	0.904578	0.864528	0.861277	0.846727	0.878287	0.881818	0.905885	0.868244	0.872576	0.869387	0.902322	0.847764	0.887053	0.864141	0.863194	0.880997	0.886355
UAU_U	0.964412	0.962885	0.955457	0.960857	0.95059	0.95109	0.950531	0.950029	0.963902	0.938541	0.938046	0.973697	0.974726	0.974211	0.974211	0.991742	0.992265	0.993314	1.02495	0.964925	0.960244	0.926328	1.00619	0.928275	0.999067	0.964412	0.973697	0.990167	0.957817	1.06715	1.04921	1.03426	1.04208	1.03263	1.05009	0.985947	0.988008	0.999067	1.05072	0.955457	0.94301	0.949527	0.976354	0.937552	0.942513
UAU_C	0.957155	0.959811	0.978606	0.928432	0.994329	0.96295	0.99268	0.99268	0.921599	0.984041	0.984041	0.926342	0.930599	0.931456	0.928892	0.89654	0.930599	0.925496	0.986328	0.937214	0.967239	0.97336	0.864791	0.947443	1.06522	0.954513	0.92804	0.962914	0.969741	0.879379	0.977823	0.997402	0.979054	1.02542	0.996795	0.922259	0.906993	0.997738	0.772079	0.978606	0.958039	0.99268	0.932176	0.989513	0.96159
UAU_G	1.35609	1.35828	1.39943	1.35938	1.36839	1.3717	1.36441	1.36441	1.35609	1.36103	1.35882	1.37392	1.36619	1.36949	1.3706	1.37392	1.3706	1.3717	1.26103	1.35813	1.35301	1.32753	1.19009	1.34576	1.13865	1.35609	1.3706	1.28583	1.28637	1.26933	1.21931	1.25194	1.19654	1.16081	1.11473	1.36002	1.36221	1.25935	1.31163	1.39943	1.35828	1.36441	1.37686	1.35223	1.35719
UAC_A	1.30396	1.27739	1.2725	1.29104	1.27323	1.25927	1.30499	1.3055	1.29358	1.30138	1.29002	1.32103	1.33373	1.31946	1.30756	1.2946	1.29511	1.30911	1.24288	1.2714	1.29307	1.20202	1.20869	1.28525	1.11052	1.29307	1.3086	1.22114	1.22308	1.21347	1.23693	1.26373	1.24753	1.17821	1.21391	1.31222	1.31271	1.18259	1.21962	1.2725	1.29256	1.28041	1.28649	1.29053	1.29155
UAC_U	1.03096	1.02933	1.10861	1.05129	1.056	1.09448	1.06533	1.06476	1.0206	1.04302	1.0524	1.02006	0.996595	1.0206	1.03042	1.05295	1.05351	1.03042	1.00991	1.1011	1.08864	1.22508	0.971851	1.07283	1.20149	1.05518	1.02987	1.02457	1.02457	1.02755	1.08418	1.02838	1.14436	1.12139	1.05761	1.02824	1.0761	1.11202	1.01524	1.10861	1.0524	1.0642	1.0614	1.05184	1.05184
UAC_C	1.01967	1.08265	0.959277	1.01464	1.04323	1.01499	0.957045	0.957045	1.06642	0.999513	1.00903	1.00165	1.01593	1.00718	1.01406	1.00533	1.00625	1.01035	1.10791	1.09957	1.06349	0.913142	1.23914	0.913504	1.11962	1.00718	1.01313	1.15327	1.15537	1.21556	1.07778	1.24383	1.08539	1.1559	1.0821	1.0122	0.991291	1.23691	1.23503	0.959277	1.0109	1.01686	1.0122	1.01464	1.01464
UAC_G	0.314609	0.315117	0.317408	0.312369	0.323432	0.314863	0.314863	0.314863	0.311613	0.311436	0.313891	0.312369	0.313598	0.311362	0.314609	0.312369	0.311613	0.314863	0.406645	0.204188	0.208414	0.321037	0.422256	0.373621	0.394243	0.311613	0.314609	0.378251	0.376429	0.36348	0.351616	0.239008	0.236875	0.349187	0.430577	0.31385	0.25702	0.280125	0.349683	0.317408	0.312116	0.314863	0.314356	0.312369	0.311864
UAG_A	1.32953	1.32849	1.27121	1.34217	1.3122	1.31016	1.34375	1.34428	1.33163	1.40599	1.32797	1.33373	1.3604	1.35879	1.3464	1.29309	1.2936	1.30809	1.24092	1.30651	1.29077	1.34537	1.40269	1.41377	1.23538	1.35772	1.37469	1.31379	1.27755	1.37855	1.23419	1.25833	1.25631	1.193	1.38907	1.28334	1.33795	1.31539	1.3169	1.27121	1.34375	1.35826	1.29741	1.32849	1.32953
UAG_U	0.630705	0.629707	0.671272	0.634602	0.689275	0.697466	0.63695	0.636613	0.64298	0.606298	0.629043	0.692186	0.643319	0.64298	0.636613	0.670918	0.671272	0.64298	0.548975	0.692186	0.685556	0.544034	0.430132	0.519113	0.473315	0.643319	0.613069	0.570934	0.554305	0.430431	0.474557	0.522462	0.524991	0.514925	0.459045	0.654718	0.654718	0.535319	0.512193	0.671272	0.635271	0.64264	0.647422	0.628711	0.628711
UAG_C	0.856197	0.858573	0.855988	0.868681	0.948671	0.913142	0.985472	0.985472	0.933119	0.872516	0.916509	0.820677	0.87011	0.870911	0.921337	0.922183	0.861496	0.927148	1.06979	0.821429	0.877287	1.00533	0.944991	0.974404	1.11364	0.808703	0.876483	0.980889	1.07331	1.0944	1.10227	1.06573	1.05812	1.06154	1.20182	0.947802	0.882998	1.03001	1.0125	0.855988	0.803653	0.870911	0.87568	0.860165	0.860165
UAG_G	1.0158	1.01744	1.07898	0.974219	0.888889	0.909605	0.864575	0.864575	0.927049	0.880326	0.96937	0.948262	0.924068	0.926302	0.91787	0.974219	1.02585	0.982373	1.13978	1.00323	0.994705	0.987571	1.10694	0.907365	1.21686	0.981581	0.936413	1.03695	1.05463	1.02481	1.22533	1.13837	1.14103	1.28273	0.87103	0.999196	0.945206	1.04284	1.09893	1.07898	1.02751	0.927797	1.04574	1.01826	1.01662
UUA_A	0.759733	0.766435	0.793824	0.766736	0.782848	0.795052	0.747907	0.76063	0.778224	0.748227	0.761254	0.767112	0.767112	0.766205	0.779144	0.773812	0.774117	0.755205	0.763235	0.779451	0.770638	0.794311	0.683526	0.841006	0.855266	0.772898	0.779759	0.778415	0.754739	0.826152	0.79517	0.809951	0.845065	0.823341	0.812883	0.784022	0.784022	0.842704	0.925166	0.793824	0.762752	0.773203	0.789048	0.761553	0.749993
UUA_U	1.1836	1.18945	1.1741	1.18694	1.17737	1.17068	1.19133	1.18297	1.18297	1.18882	1.18062	1.19007	1.19133	1.1907	1.18297	1.17348	1.1741	1.19854	1.05899	1.15916	1.17504	1.13491	1.21179	1.06937	1.10907	1.17596	1.18235	1.15108	1.09616	1.23066	1.18743	1.20664	1.16089	1.16765	1.16797	1.15792	1.15792	1.16902	1.07949	1.1741	1.18062	1.17472	1.16411	1.18	1.18757
UUA_C	1.17469	1.16285	1.11555	1.20518	1.12691	1.13969	1.21976	1.21184	1.17145	1.19851	1.19088	1.17263	1.17802	1.1791	1.16822	1.16175	1.16282	1.1386	1.39571	1.20629	1.1836	1.19253	1.22999	1.21765	1.28497	1.20402	1.16715	1.26566	1.32468	1.05026	1.2125	1.1824	1.19894	1.24975	1.1416	1.22269	1.22045	1.19908	1.10649	1.11555	1.19308	1.20402	1.15113	1.1975	1.20518
UUA_G	1.06232	1.05039	1.05461	1.0162	1.06061	1.03626	1.03445	1.02774	1.02691	1.05808	1.04964	1.03612	1.03029	1.03279	1.02691	1.05802	1.05546	1.07716	1.04285	1.02857	1.04379	1.04815	1.12011	1.03484	0.879072	1.02028	1.02691	0.985894	1.06497	0.958266	0.941827	0.912876	0.8971	0.885262	0.999755	1.00485	1.00647	0.889587	0.939866	1.05461	1.0437	1.0211	1.04785	1.04455	1.04954
UUU_A	0.652824	0.652311	0.656979	0.637303	0.646131	0.648413	0.645606	0.64586	0.653853	0.64358	0.644338	0.639566	0.643328	0.642567	0.643074	0.646624	0.646879	0.647645	0.676008	0.655165	0.650073	0.630853	0.625367	0.694456	0.706333	0.653595	0.643582	0.697424	0.663823	0.750123	0.706919	0.642822	0.688753	0.683619	0.783919	0.656958	0.656958	0.705253	0.654431	0.656979	0.645606	0.646115	0.649183	0.648428	0.645099
UUU_U	0.963053	0.961528	0.980771	0.978706	0.961997	0.968198	0.972804	0.97229	0.962544	0.970751	0.97024	0.981289	0.988105	0.987583	0.987583	0.970751	0.971264	0.97229	0.876792	0.960411	0.976099	0.992902	0.924416	0.973928	0.936757	0.963053	0.987062	0.825049	0.902108	0.947825	0.898137	0.920672	0.904104	0.926866	0.951656	0.93917	0.960515	0.958416	0.976192	0.980771	0.97024	0.971777	0.969218	0.975501	0.969729
UUU_C	1.45678	1.46082	1.44452	1.46595	1.49481	1.46967	1.47238	1.47238	1.45276	1.47509	1.47509	1.48335	1.46237	1.46372	1.45969	1.46967	1.47102	1.46296	1.55408	1.48471	1.47878	1.43293	1.50969	1.43964	1.38418	1.45276	1.45835	1.63009	1.51817	1.57394	1.54253	1.51145	1.46575	1.46867	1.47645	1.48319	1.44346	1.48565	1.5781	1.44452	1.47782	1.47238	1.46564	1.45482	1.48329
UUU_G	1.37147	1.37369	1.33831	1.3746	1.3451	1.35633	1.35633	1.35633	1.37147	1.36737	1.36515	1.34264	1.34294	1.34618	1.34727	1.35853	1.35524	1.35633	1.35471	1.34155	1.33591	1.38863	1.43567	1.29178	1.33164	1.37147	1.34727	1.32497	1.37309	1.07949	1.24834	1.36773	1.34046	1.31693	1.09237	1.36816	1.37037	1.21765	1.22389	1.33831	1.35743	1.35633	1.35415	1.36661	1.35633
UUC_A	1.12217	1.12129	1.13928	1.12173	1.12426	1.14198	1.12306	1.1235	1.10969	1.11567	1.13481	1.11144	1.12183	1.1205	1.13569	1.11056	1.111	1.10211	1.11	1.13614	1.1445	1.07592	1.08146	1.112	1.05286	1.1235	1.13659	1.09146	1.12301	1.0042	1.11393	1.02884	1.05054	1.06393	0.962341	1.06072	1.07036	1.07517	0.96198	1.13928	1.12306	1.13435	1.12928	1.13167	1.12217
UUC_U	1.1804	1.17853	1.18945	1.17605	1.20623	1.19647	1.14761	1.14701	1.1907	1.19993	1.16659	1.19007	1.20247	1.20183	1.15763	1.18882	1.18945	1.17978	1.04759	1.22313	1.20183	1.21191	1.14905	1.21196	1.16902	1.1804	1.19007	1.16839	0.973183	1.12467	1.17376	1.24825	1.19158	1.12836	1.06008	1.25242	1.16659	1.18078	1.26276	1.18945	1.17729	1.19007	1.17605	1.15458	1.17667
UUC_C	1.08736	1.09038	1.0864	1.0924	1.05144	1.01608	1.14143	1.14143	1.0944	1.04842	1.07648	1.14567	1.10361	1.10463	1.14883	1.14988	1.15094	1.13413	1.07742	1.03205	1.04361	1.13933	1.10871	1.19182	1.3795	1.08436	1.09039	0.976548	1.22834	1.20402	1.24359	1.2057	1.30119	1.38353	1.16302	1.05994	1.12382	1.21334	1.08363	1.0864	1.08836	1.0368	1.1362	1.10251	1.0924
UUC_G	0.400237	0.400883	0.353165	0.401207	0.388889	0.396918	0.40056	0.40056	0.403943	0.411367	0.399498	0.354307	0.355606	0.356466	0.35345	0.354307	0.35345	0.40056	0.642611	0.354021	0.357908	0.40056	0.519486	0.274878	0.330312	0.400237	0.35345	0.579571	0.592508	0.637556	0.315552	0.407961	0.36348	0.364369	0.849295	0.441086	0.495348	0.408597	0.613632	0.353165	0.400883	0.404269	0.349925	0.404922	0.40056
UUG_A	1.00553	1.00474	1.03397	1.01891	1.04063	1.04191	1.02868	1.02909	1.02091	0.994802	0.990347	1.0003	1.0003	1.01288	1.0083	1.0303	1.03071	1.03193	1.05396	1.05816	1.05608	1.06162	1.18877	1.03093	1.03537	1.00672	1.00069	1.02453	1.06982	1.00938	1.08609	1.13746	1.07882	1.07442	1.06726	1.11861	1.11861	1.09855	1.00344	1.03397	1.00632	0.99872	1.04806	1.01851	1.01931
UUG_U	0.630705	0.629707	0.599721	0.623144	0.587637	0.602894	0.630705	0.630372	0.625119	0.62413	0.634374	0.624789	0.625449	0.619953	0.630372	0.599404	0.599721	0.600354	0.599481	0.590119	0.590431	0.635379	0.399713	0.693988	0.486319	0.630705	0.624789	0.551207	0.580218	0.484866	0.451741	0.467086	0.532308	0.465094	0.564315	0.555139	0.555139	0.466096	0.643277	0.599721	0.629043	0.624789	0.59347	0.623472	0.623472
UUG_C	1.31051	1.31414	1.29734	1.30561	1.28058	1.26292	1.25461	1.25461	1.296	1.29839	1.26758	1.28888	1.29481	1.28529	1.25116	1.30449	1.30569	1.29853	1.18675	1.2794	1.28175	1.26292	1.37605	1.33226	1.36111	1.30689	1.29125	1.24605	1.19838	1.58156	1.4651	1.32407	1.27622	1.38181	1.53214	1.21816	1.21593	1.47711	1.34564	1.29734	1.31172	1.296	1.29006	1.30561	1.30561
UUG_G	1.28311	1.28519	1.28208	1.27551	1.30487	1.29503	1.28415	1.28415	1.27242	1.32966	1.35	1.32106	1.31363	1.30592	1.32894	1.28622	1.28311	1.28415	1.33624	1.26394	1.26599	1.20253	1.21569	1.11897	1.37181	1.28311	1.31786	1.41987	1.32471	1.25062	1.23065	1.22973	1.28548	1.30945	1.06417	1.24854	1.25055	1.18039	1.23444	1.28208	1.28519	1.31893	1.27139	1.27551	1.27345
UCA_A	1.19199	1.18088	1.16547	1.18134	1.18671	1.18182	1.20122	1.20169	1.17332	1.16872	1.19886	1.15349	1.17736	1.17597	1.17902	1.16375	1.17246	1.18647	1.27565	1.21248	1.20169	1.17643	1.17486	1.1486	1.09126	1.17504	1.17995	1.22731	1.23647	1.09152	1.13799	1.13542	1.09517	1.12437	1.25453	1.17664	1.21632	1.13497	1.0997	1.16547	1.19101	1.17551	1.19761	1.18914	1.20867
UCA_U	0.788744	0.768184	0.739156	0.766566	0.763534	0.774329	0.769402	0.768996	0.774373	0.773148	0.767374	0.820186	0.764096	0.763692	0.801902	0.803708	0.809836	0.793802	0.677203	0.699065	0.744189	0.763289	0.775959	0.786304	0.764586	0.764096	0.777191	0.728745	0.718802	0.807458	0.744045	0.757657	0.775631	0.758838	0.657615	0.808982	0.797667	0.698542	0.694011	0.739156	0.77274	0.787911	0.771926	0.772333	0.772333
UCA_C	1.16156	1.21631	1.23507	1.17505	1.24792	1.22498	1.1232	1.1232	1.17456	1.17672	1.16855	1.17045	1.20015	1.20126	1.13945	1.13693	1.14604	1.15894	1.12792	1.16918	1.16319	1.15623	1.1687	1.15308	1.20644	1.15835	1.18057	1.16567	1.14881	1.20402	1.06985	1.13134	1.15423	1.15027	1.14779	1.01009	0.950921	1.28082	1.4146	1.23507	1.17889	1.15835	1.16918	1.18326	1.13944
UCA_G	0.789778	0.796547	0.856245	0.835152	0.767338	0.779661	0.833804	0.833804	0.838958	0.846467	0.801077	0.812581	0.824726	0.826719	0.816129	0.846915	0.812183	0.795904	0.825905	0.878509	0.835828	0.865693	0.848126	0.889312	0.992008	0.864995	0.816129	0.807114	0.82056	0.935082	1.04709	0.978263	1.00759	0.984549	0.886128	0.925969	0.914489	0.938963	0.911544	0.856245	0.802117	0.828054	0.800178	0.802766	0.80147
UCU_A	1.17096	1.15941	1.10279	1.15986	1.12426	1.12536	1.1268	1.12724	1.13129	1.14716	1.13826	1.16084	1.16084	1.14883	1.13569	1.12857	1.12902	1.13036	1.20076	1.15349	1.15122	1.13524	1.11452	1.13102	0.905949	1.15122	1.17512	1.20278	1.19649	1.01511	0.959924	0.99639	0.950698	0.906313	1.00038	1.20536	1.14681	0.930351	0.939152	1.10279	1.16123	1.16215	1.12292	1.1387	1.14987
UCU_U	0.721357	0.746107	0.719928	0.744536	0.76183	0.748858	0.772756	0.772348	0.758678	0.738995	0.763838	0.727268	0.728036	0.720976	0.727652	0.706865	0.707238	0.707985	0.762169	0.739776	0.707985	0.82644	0.595895	0.692151	0.826026	0.740558	0.720595	0.800375	0.812592	0.790821	0.803096	0.88651	0.81262	0.826026	0.822019	0.738606	0.732011	0.742098	0.870205	0.719928	0.745321	0.746501	0.73124	0.763435	0.770313
UCU_C	0.743983	0.739265	0.920885	0.740635	0.830087	0.87149	0.728561	0.728561	0.770718	0.786051	0.723387	0.744689	0.748111	0.799001	0.80418	0.895044	0.839875	0.890953	0.840134	0.781012	0.838334	0.747424	1.00113	0.913504	1.14844	0.728561	0.739209	0.802129	0.790515	1.07668	1.04104	0.930756	1.02766	1.08365	0.998081	0.725225	0.827811	1.0799	1.01939	0.920885	0.7379	0.735185	0.884616	0.783364	0.733963
UCU_G	1.30077	1.29103	1.29051	1.29207	1.26389	1.24472	1.32753	1.32753	1.30298	1.28877	1.32423	1.316	1.30859	1.29972	1.31281	1.28043	1.32646	1.27836	1.09853	1.2794	1.28147	1.21281	1.38592	1.28099	1.30945	1.32646	1.30077	1.07112	1.07551	1.21626	1.33188	1.23406	1.34565	1.36401	1.2659	1.22524	1.26491	1.44567	1.29882	1.29051	1.29103	1.28998	1.26491	1.269	1.27836
UCC_A	1.10254	1.12921	1.10483	1.12966	1.12148	1.20909	1.1405	1.14095	1.16923	1.09994	1.12877	1.11661	1.05458	1.07841	1.11617	1.09037	1.0908	1.15277	1.31573	1.07968	1.07756	1.21679	1.09642	1.00861	1.63934	1.10384	1.08011	1.22403	1.34273	1.55995	1.63849	1.62744	1.56559	1.68315	1.51788	1.09469	1.14681	1.52511	1.62418	1.10483	1.10341	1.07798	1.12982	1.12921	1.1301
UCC_U	1.13322	1.0705	1.00844	1.06825	1.07483	0.931615	1.02114	1.0206	1.0455	1.04384	1.06937	1.07937	1.16363	1.10565	1.07994	1.13478	1.13538	1.13658	0.911065	1.10507	1.10565	0.931362	1.28739	0.93358	0.972637	1.13322	1.10507	1.00844	1.0705	0.969732	1.05926	0.965311	1.02303	0.972637	0.75242	1.13418	1.10332	1.07008	0.888334	1.00844	1.13023	1.02006	1.10781	1.06881	1.06881
UCC_C	1.52147	1.56383	1.61096	1.56673	1.58553	1.62626	1.62926	1.62926	1.51727	1.67207	1.55806	1.43875	1.44537	1.48114	1.44271	1.41122	1.41252	1.40477	1.44661	1.47436	1.47706	1.34986	1.0054	1.49351	0.486111	1.51727	1.47571	1.33273	1.1055	0.632623	0.522629	0.506745	0.566016	0.485671	0.87551	1.54808	1.47166	0.573699	0.520314	1.61096	1.52287	1.77737	1.37607	1.56673	1.56673
UCC_G	0.133006	0.136551	0.236906	0.136661	0.126615	0.129944	0.129944	0.129944	0.133006	0.134196	0.137327	0.254254	0.252823	0.259468	0.253638	0.248475	0.247874	0.124037	0.114639	0.260097	0.260518	0.355932	0.367074	0.654472	0.249419	0.133006	0.259677	0.237288	0.108627	0.26799	0.090935	0.262908	0.247053	0.166279	0.462682	0.123638	0.129734	0.24686	0.353569	0.236906	0.13322	0.129944	0.24217	0.136661	0.136441
UCG_A	1.18181	1.1241	1.24189	1.18134	1.20097	1.14545	1.23554	1.23602	1.18367	1.09771	1.13826	1.23846	1.23113	1.22968	1.23065	1.14229	1.14274	1.06782	1.26965	1.33373	1.42618	1.1846	1.1614	1.10317	1.50991	1.0846	1.14365	1.45551	1.37902	1.54684	1.35761	1.31745	1.39271	1.43102	1.45078	1.15956	1.08708	1.39229	1.39215	1.24189	1.1405	1.18367	1.10727	1.18088	1.18181
UCG_U	0.661851	0.686219	0.764644	0.659412	0.612967	0.635192	0.638214	0.637877	0.661502	0.860869	0.763838	0.63754	0.687307	0.686944	0.686944	0.891614	0.764644	0.952562	0.792964	0.63754	0.637877	0.528922	0.944084	0.74262	0.700871	0.661851	0.892556	0.917573	0.867974	0.510841	0.665724	0.723983	0.519634	0.663983	0.435853	0.712915	0.779751	0.779347	0.609144	0.764644	0.636531	0.661152	0.982296	0.659759	0.659759
UCG_C	0.924149	0.962357	1.10274	0.928432	1.06862	1.10882	0.888685	0.888685	0.921599	0.859622	0.890323	1.10476	0.956165	0.957045	0.954411	1.10882	1.10983	1.2362	1.03016	1.10577	0.886239	1.14988	1.05327	1.30682	0.680556	1.152	0.885426	0.875793	0.829958	0.444342	0.797698	0.868705	0.8625	0.805192	1.06503	1.44487	1.54525	0.661563	0.713574	1.10274	1.11496	0.921599	1.06764	0.928432	0.928432
UCG_G	1.21183	1.26047	0.778405	1.21477	1.12644	1.16949	1.16949	1.16949	1.21183	1.13835	1.17709	0.976152	1.04533	1.04785	1.0487	0.780922	0.973791	0.727684	0.74834	0.780291	0.781554	1.21281	0.717835	0.91626	0.727472	1.21183	0.973791	0.311864	0.58717	1.12938	0.971569	0.9014	1.05409	0.827021	0.900537	0.725342	0.681104	0.854004	1.06071	0.778405	1.17044	1.21281	0.751563	1.21477	1.21281
UGA_A	1.06691	1.08247	1.11857	1.06649	1.07817	1.08889	1.03489	1.0353	1.04569	1.08749	1.07897	1.07692	1.02088	1.06901	1.04693	1.07883	1.07926	1.06465	0.967265	1.05082	1.04875	1.03653	1.0784	1.02869	1.07688	1.05827	1.0707	0.943387	0.998862	1.12072	1.1342	1.05208	1.11099	1.1245	1.10457	1.04152	1.01939	1.12134	1.17011	1.11857	1.05132	1.08503	1.09903	1.07269	1.06036
UGA_U	0.90453	0.903098	0.908304	0.901196	0.91048	0.922205	0.90453	0.904052	0.898506	0.93038	0.891144	0.909187	0.926592	0.926102	0.920421	0.912843	0.913325	0.91429	0.913843	0.930422	0.909264	0.83746	0.921739	0.840059	0.929457	0.910148	0.925613	0.881071	0.913843	0.956607	0.914919	0.943372	0.932677	0.934494	0.937084	0.875136	0.891144	0.978994	0.939915	0.908304	0.902146	0.903575	0.911401	0.885142	0.896139
UGA_C	1.03967	1.04255	1.08536	1.04449	1.0204	1.03489	1.0368	1.0368	1.10677	1.00645	1.09065	0.999085	0.997481	0.998399	1.0276	1.07186	1.07284	1.06696	1.24374	1.12587	1.12794	1.26487	1.12183	1.15866	0.924528	1.04324	0.994738	1.3245	1.23583	0.832081	0.920886	0.995062	0.890144	0.906586	1.06503	1.14947	1.17733	0.906586	0.966777	1.08536	1.04063	1.0368	1.10577	1.05097	1.07653
UGA_G	0.976195	0.944056	0.825581	0.978562	0.962737	0.909605	1.04436	1.04436	0.970206	0.922702	0.92696	0.98464	1.07372	0.975408	1.00366	0.911075	0.908871	0.942091	0.985619	0.893788	0.928391	0.943294	0.860127	1.05049	1.02121	0.982258	0.976195	1.01067	0.9273	0.973525	0.934674	0.987898	0.979765	0.937631	0.836213	0.977257	0.973006	0.877726	0.786975	0.825581	1.01149	0.943294	0.843272	0.98464	0.970989
UGU_A	0.797719	0.797092	0.839776	0.806365	0.677469	0.776956	0.846732	0.816813	0.817135	0.853776	0.854783	0.791443	0.840829	0.878342	0.879034	0.817779	0.818101	0.81907	0.812853	0.775423	0.804853	0.778643	0.751747	0.842422	0.776527	0.786561	0.791755	0.678377	0.6471	0.902322	0.749024	0.708921	0.738559	0.785471	0.798826	0.707422	0.645907	0.756644	0.882706	0.839776	0.777417	0.807953	0.707422	0.815208	0.806683
UGU_U	0.794221	0.832612	0.788354	0.800185	0.899018	0.868588	0.731045	0.771251	0.771251	0.737888	0.778471	0.706198	0.660412	0.667317	0.667317	0.729502	0.729887	0.690066	0.622385	0.747256	0.706114	0.681953	0.863491	0.891144	0.673364	0.812272	0.706198	0.730864	0.773857	0.698736	0.789249	0.740437	0.785356	0.720896	0.812272	0.655554	0.696526	0.754426	0.772465	0.788354	0.801028	0.762182	0.81858	0.769219	0.760576
UGU_C	1.66347	1.59858	1.65155	1.76037	1.78103	1.73285	1.83796	1.83796	1.69658	1.86251	1.79088	1.90358	1.89154	1.77737	1.77248	1.69346	1.69502	1.75596	2.01241	1.80009	1.80339	1.88374	1.77258	1.56818	1.95192	1.83796	2.04329	2.06814	1.9979	1.85909	1.88147	1.86574	1.85242	1.90383	1.48862	2.0641	2.06033	1.77891	1.76454	1.65155	1.82402	1.81731	1.92175	1.78037	1.83078
UGU_G	1.15124	1.1531	1.07709	1.04415	1.12644	1.01537	0.992296	0.992296	1.11543	0.948627	0.947086	1.08128	1.06351	1.07779	1.07866	1.18026	1.1774	1.17835	1.06508	1.14322	1.14507	1.16511	1.05049	0.999557	1.09361	0.991496	0.958809	1.11783	1.17788	0.9087	1.0306	1.19504	1.07805	1.04756	1.2587	1.18806	1.25261	1.1635	0.922353	1.07709	1.04331	1.04247	1.06471	1.05602	1.04247
UGC_A	1.15333	1.15242	1.1924	1.15288	1.17618	1.13591	1.13586	1.13631	1.13675	1.15061	1.13363	1.12483	1.12483	1.1235	1.10558	1.13765	1.1381	1.12056	1.17036	1.17495	1.17264	1.20871	1.04591	1.18026	1.21834	1.15469	1.12527	1.1711	1.15963	1.09568	1.16817	1.18069	1.10784	1.20498	1.06814	1.12322	1.17479	1.19427	1.01511	1.1924	1.15424	1.15515	1.14215	1.15242	1.15333
UGC_U	1.03344	0.988817	0.945825	0.986734	0.953836	0.978196	1.00246	1.00193	1.00193	0.988295	0.99982	1.07537	1.03344	1.0329	1.08906	1.04384	1.04439	1.0584	0.881589	0.977561	0.978077	0.913313	0.993015	0.944827	0.870046	0.990385	1.03235	0.902338	0.892085	0.936542	0.840449	0.894332	0.90936	0.86016	0.882468	1.01216	0.95635	0.94403	1.09023	0.945825	0.987774	0.989339	1.04219	0.987254	0.987254
UGC_C	1.35282	1.43194	1.48803	1.5101	1.43612	1.55234	1.4414	1.4414	1.4414	1.42666	1.52006	1.41622	1.49761	1.49899	1.43744	1.36303	1.36428	1.37355	1.52707	1.47436	1.47706	1.58844	1.61844	1.5115	1.47845	1.49899	1.49349	1.47979	1.53542	1.62926	1.69186	1.57389	1.50938	1.52986	1.8483	1.52897	1.50756	1.45701	1.48999	1.48803	1.50452	1.49899	1.35929	1.4346	1.5101
UGC_G	0.328508	0.329038	0.262594	0.263443	0.331978	0.272881	0.332782	0.332782	0.332514	0.331448	0.267956	0.263443	0.261961	0.262594	0.266011	0.33332	0.332514	0.336891	0.380333	0.260097	0.260518	0.190382	0.393934	0.264943	0.361228	0.262806	0.262806	0.376388	0.370318	0.376461	0.306641	0.309304	0.479133	0.357123	0.325591	0.268645	0.265797	0.313474	0.421872	0.262594	0.263231	0.263018	0.332246	0.329304	0.263018
UGG_A	1.02034	1.03836	1.0519	1.01994	1.05357	1.03264	1.02114	1.02154	1.02195	1.04878	1.05002	1.04245	1.04245	1.04122	1.04204	1.05374	1.05416	1.05541	0.854048	0.992542	0.990588	0.942625	0.934934	0.915224	0.916128	1.0404	1.05499	0.78859	0.895155	0.805645	0.927146	0.914645	0.881691	0.906313	0.846948	1.015	1.0074	0.974852	0.891318	1.0519	1.02114	1.04081	1.04575	1.01954	1.02034
UGG_U	0.87272	0.861323	0.882061	0.869503	0.878815	0.889269	0.87272	0.872259	0.872259	0.829408	0.828971	0.861778	0.862689	0.862233	0.862233	0.829408	0.829846	0.830723	0.881589	0.913313	0.913795	0.827247	0.864495	0.880142	0.890995	0.862689	0.830284	0.92357	0.849604	0.979112	0.837374	0.757657	0.803621	0.828616	0.990385	0.901387	0.88066	0.850495	0.953334	0.882061	0.87042	0.861778	0.859509	0.869961	0.869961
UGG_C	1.08802	1.0785	1.04079	1.09307	1.0446	1.05841	1.08502	1.08502	1.08502	1.15949	1.15949	1.13777	1.143	1.14405	1.14091	1.08303	1.08402	1.07808	1.16348	1.08005	1.08204	1.21158	1.24923	1.23906	1.44523	1.07255	1.15311	1.22611	1.16985	1.40708	1.55259	1.69701	1.61468	1.61779	1.20251	1.13882	1.2362	1.37516	1.37058	1.04079	1.08903	1.07255	1.06764	1.09307	1.09307
UGG_G	1.07796	1.06729	1.04079	1.08058	1.03995	1.05431	1.07883	1.07883	1.07796	1.02363	1.02197	1.00532	0.999668	1.00208	1.00289	1.08058	1.07796	1.07883	1.33117	1.0797	1.08145	1.19802	1.12683	1.15381	0.941627	1.06557	1.01455	1.34836	1.29317	1.06664	0.900479	0.917122	0.980551	0.903069	1.14388	1.00047	0.961559	0.946761	0.970158	1.04079	1.0797	1.06643	1.06471	1.08058	1.07883
CAA_A	1.10073	1.09772	1.1029	1.08793	1.09427	1.09168	1.1016	1.10203	1.10031	1.08354	1.08708	1.07939	1.07939	1.07811	1.07896	1.0938	1.09423	1.09266	0.974334	1.0695	1.06986	1.06872	1.1526	1.09246	1.02243	1.09474	1.07982	1.00853	1.00705	0.998023	1.03437	1.04125	1.03468	1.04376	1.04999	1.0831	1.05528	1.01839	1.00506	1.1029	1.09431	1.09517	1.09297	1.09259	1.08836
CAA_U	0.997394	1.00517	1.0316	0.993718	1.00147	1.00199	0.997394	0.996867	1.00623	1.00464	0.994765	0.996341	0.997394	0.996867	0.996867	1.00937	1.00991	0.996867	1.11306	1.02728	1.03491	1.00035	0.990554	0.934404	0.961194	0.985354	0.996341	1.06395	1.07381	0.993302	0.963715	0.909268	0.943676	0.956639	1.02362	1.03542	1.05431	1.00222	0.949902	1.0316	0.999414	1.001	1.00305	0.998887	0.994241
CAA_C	0.72535	0.734193	0.673142	0.728711	0.756562	0.757951	0.723348	0.723348	0.73014	0.731486	0.724681	0.719377	0.722683	0.723348	0.721357	0.732237	0.762226	0.747468	0.708829	0.701016	0.66675	0.719927	0.654884	0.791704	0.7875	0.726728	0.720696	0.759289	0.653976	0.816872	0.808333	0.893408	0.854363	0.783059	0.666195	0.707692	0.667431	0.686573	0.834563	0.673142	0.729412	0.726728	0.755869	0.732116	0.728711
CAA_G	1.03992	1.02573	1.03295	1.06787	1.02243	1.02491	1.04076	1.04076	1.02408	1.05908	1.07307	1.09329	1.08714	1.08977	1.09065	1.03141	1.00319	1.04076	1.13693	1.0821	1.09929	1.10734	1.00422	1.09417	1.19721	1.07026	1.09065	1.10154	1.18182	1.17121	1.15531	1.14633	1.14359	1.16671	1.15221	1.0362	1.1	1.2331	1.20773	1.03295	1.04646	1.04562	1.02325	1.04731	1.06614
CAU_A	0.681248	0.680713	0.691001	0.664505	0.664235	0.640571	0.681784	0.682053	0.665813	0.65772	0.658495	0.672286	0.666864	0.666076	0.655673	0.644127	0.661092	0.645144	0.672167	0.661353	0.654641	0.644844	0.723213	0.717997	0.611515	0.682053	0.661614	0.720997	0.734486	0.660236	0.64542	0.678099	0.633334	0.629176	0.651789	0.630903	0.642216	0.683523	0.636933	0.691001	0.665289	0.682321	0.65211	0.664244	0.664766
CAU_U	1.21102	1.20911	1.18945	1.21661	1.20466	1.23469	1.21102	1.21038	1.22047	1.20847	1.20783	1.19007	1.19133	1.1907	1.20046	1.21854	1.20911	1.22047	1.13818	1.18024	1.20046	1.23806	1.15201	1.23854	1.2916	1.21102	1.20974	1.0795	1.06745	1.19196	1.21452	1.27945	1.2907	1.28093	1.08496	1.24615	1.22621	1.21159	1.1944	1.18945	1.2179	1.20974	1.19692	1.21726	1.21726
CAU_C	0.979522	0.98224	0.977763	0.992262	0.973237	0.975025	0.976819	0.976819	0.984959	1.03013	1.03013	1.00596	1.03585	1.0368	1.017	0.98315	0.975921	0.978656	1.0124	1.02352	1.017	0.90136	1.05327	0.956857	0.969792	0.976819	1.02446	0.978828	0.997369	1.11266	1.04355	1.04844	0.973791	0.960907	1.16963	1.00688	0.988958	1.0799	1.15431	0.977763	0.988597	0.976819	0.988688	0.992262	0.992262
CAU_G	1.35204	1.35422	1.36221	1.36661	1.39486	1.39824	1.35313	1.35313	1.36331	1.36414	1.36192	1.37772	1.35892	1.36221	1.38566	1.41217	1.39711	1.40989	1.43991	1.39936	1.39014	1.45243	1.28185	1.25792	1.3531	1.35204	1.35204	1.4676	1.43907	1.28548	1.34017	1.17855	1.31762	1.34192	1.41283	1.37107	1.3949	1.23914	1.29246	1.36221	1.36551	1.35313	1.41944	1.36661	1.36441
CAC_A	1.26817	1.2263	1.23454	1.24595	1.23957	1.25537	1.22498	1.22546	1.2484	1.2435	1.24497	1.23113	1.23113	1.22968	1.20821	1.26922	1.26972	1.25136	1.2576	1.22788	1.22546	1.41344	1.21825	1.18124	1.33923	1.24791	1.23162	1.27873	1.25881	1.29101	1.35761	1.31745	1.35403	1.30036	1.29133	1.24875	1.22456	1.29671	1.23044	1.23454	1.24742	1.2484	1.25433	1.24546	1.22401
CAC_U	1.09969	1.09795	1.09795	1.05712	1.11432	1.0779	1.07787	1.0773	1.11628	1.05879	1.05823	1.09853	1.09969	1.09911	1.11628	1.0756	1.07617	1.11628	1.15108	1.07673	1.0773	1.02779	1.01918	1.15163	0.88806	1.06103	1.09853	1.09795	1.17086	0.935232	0.850337	0.879122	0.935342	0.940299	1.12021	1.12878	1.14791	0.940299	1.13061	1.09795	1.05823	1.05991	1.11276	1.05768	1.07446
CAC_C	0.863724	0.866121	0.855048	0.881285	0.832565	0.846732	0.888685	0.888685	0.874799	0.876411	0.876411	0.856612	0.860549	0.86134	0.872391	0.887053	0.887868	0.869201	0.797547	0.884616	0.886239	0.564488	0.766015	0.868532	0.798913	0.874799	0.858183	0.848846	0.767711	0.86134	0.80239	0.868705	0.69	0.79819	0.744837	0.825641	0.8381	0.79819	0.75682	0.855048	0.87803	0.874799	0.870793	0.881285	0.895274
CAC_G	0.419479	0.504188	0.502969	0.51248	0.487562	0.496148	0.519774	0.519774	0.426033	0.515816	0.514978	0.504596	0.501756	0.502969	0.51124	0.433845	0.432796	0.426377	0.43452	0.520194	0.521036	0.496148	0.734149	0.507467	0.683191	0.51124	0.503375	0.419818	0.424322	0.648672	0.69806	0.67605	0.677631	0.683191	0.47235	0.453339	0.461765	0.686916	0.562496	0.502969	0.512066	0.511653	0.42569	0.51248	0.519774
CAG_A	1.26238	1.24878	1.24286	1.26189	1.1907	1.2	1.2365	1.21009	1.23934	1.27335	1.2609	1.23942	1.21248	1.21105	1.23894	1.22389	1.23699	1.23846	1.18301	1.24129	1.25124	1.33268	1.25967	1.29835	1.38557	1.2267	1.21296	1.17973	1.26375	1.27387	1.38371	1.38179	1.36692	1.39907	1.27234	1.2093	1.273	1.26352	1.30041	1.24286	1.24911	1.23934	1.18622	1.26139	1.26238
CAG_U	0.505414	0.499567	0.46857	0.503551	0.502756	0.508154	0.505414	0.505147	0.495144	0.499304	0.504082	0.50488	0.505414	0.505147	0.505147	0.509494	0.515018	0.515562	0.642301	0.494882	0.464374	0.525033	0.601854	0.548396	0.494732	0.525588	0.50488	0.677984	0.66469	0.631039	0.555989	0.546402	0.519634	0.489929	0.700784	0.514122	0.484506	0.489929	0.557386	0.46857	0.509225	0.494882	0.513933	0.503816	0.503816
CAG_C	1.13418	1.18851	1.18517	1.13944	1.18951	1.1405	1.13105	1.13105	1.17025	1.12181	1.13314	1.12484	1.13001	1.13105	1.12794	1.20386	1.15331	1.14699	1.05077	1.16489	1.1787	0.974018	1.07434	1.08566	1.14093	1.09779	1.12691	1.1035	1.02362	1.0368	1.04928	1.08998	1.035	1.12883	0.856197	1.19083	1.20019	1.36648	1.16305	1.18517	1.14681	1.17025	1.14909	1.13944	1.13944
CAG_G	1.10166	1.09241	1.15581	1.10433	1.20988	1.22518	1.15768	1.21281	1.13384	1.10041	1.10972	1.15955	1.20793	1.21085	1.15675	1.1156	1.12438	1.12528	1.13149	1.13567	1.14888	1.07012	1.02291	1.00436	0.872967	1.17619	1.21183	1.03695	0.958469	0.981753	0.862134	0.843291	0.953702	0.864491	1.03423	1.15078	1.05803	0.920334	0.935917	1.15581	1.1147	1.13475	1.23582	1.10433	1.10255
CUA_A	0.749373	0.755653	0.736195	0.75595	0.751144	0.735613	0.756843	0.757141	0.774765	0.761453	0.762351	0.783106	0.790357	0.789423	0.790046	0.775376	0.775681	0.7766	0.715334	0.74096	0.757141	0.758247	0.657394	0.749324	0.652283	0.750258	0.783415	0.7291	0.719321	0.735874	0.68566	0.691395	0.670309	0.659137	0.650895	0.705465	0.725244	0.70494	0.754827	0.736195	0.756843	0.764452	0.754117	0.755653	0.756248
CUA_U	1.20216	1.17853	1.17853	1.17605	1.22937	1.17481	1.1804	1.17978	1.20153	1.18882	1.18819	1.17916	1.15824	1.15763	1.15763	1.1672	1.16782	1.16905	1.24401	1.22313	1.21255	1.20033	1.20237	1.27787	1.51388	1.20216	1.1464	1.25205	1.27441	1.35398	1.35066	1.41957	1.44057	1.49276	1.22442	1.19899	1.16598	1.33366	1.29833	1.17853	1.17729	1.19007	1.16536	1.17667	1.17667
CUA_C	1.02077	1.03299	1.07644	1.0349	1.04265	1.08237	1.02729	1.02729	1.01795	1.03871	1.03871	1.02165	1.03585	1.0368	1.03395	1.01608	1.01701	1.01143	0.850595	1.03205	1.02446	1.01705	1.13276	1.06518	0.8575	1.01795	1.08038	0.914205	0.877384	0.724753	0.918561	0.834638	0.896659	0.865378	1.21295	1.12587	1.09756	0.979113	0.840507	1.07644	1.03108	1.0368	1.06958	1.0349	1.0349
CUA_G	1.18979	1.20265	1.19974	1.20362	1.11942	1.20168	1.20168	1.20168	1.14022	1.17173	1.16983	1.15347	1.1576	1.1604	1.16134	1.19268	1.18979	1.19076	1.33465	1.16321	1.1544	1.17621	1.26975	1.03728	1.04756	1.18979	1.15068	1.24472	1.26084	1.22807	1.17205	1.13411	1.09584	1.05814	1.17213	1.18692	1.22217	1.10593	1.1729	1.19974	1.20265	1.16227	1.18884	1.20362	1.20168
CUU_A	0.857763	0.857089	0.863751	0.876581	0.856201	0.872153	0.868378	0.86872	0.869062	0.865652	0.866672	0.851316	0.851316	0.841359	0.85098	0.850645	0.85098	0.851988	0.814748	0.861366	0.86872	0.878688	0.915171	0.931028	0.93426	0.877961	0.851652	0.829239	0.822081	0.85163	0.828855	0.962463	0.88368	0.915853	0.850608	0.891967	0.891967	0.953427	0.931429	0.863751	0.877616	0.869062	0.873189	0.867013	0.867695
CUU_U	0.960752	0.959231	0.929255	0.947027	0.91629	0.936073	0.940525	0.940029	0.940029	0.938541	0.938046	0.949527	0.950531	0.940029	0.950029	0.948526	0.949026	0.950029	1.18945	0.929745	0.940029	0.902364	1.12254	1.01845	1.20149	0.950531	0.949527	1.1404	1.16517	1.125	1.21732	1.20664	1.22524	1.1762	1.16456	0.965406	0.965406	1.18829	1.26086	0.929255	0.948026	0.939532	0.937058	0.937552	0.937552
CUU_C	1.20736	1.21071	1.15788	1.20005	1.15014	1.17651	1.17868	1.17868	1.17868	1.18085	1.18085	1.18468	1.19012	1.17868	1.18794	1.18903	1.19012	1.18359	1.18625	1.22556	1.17543	1.09176	0.924824	0.965035	0.893229	1.19122	1.18685	1.20083	1.19074	1.11834	0.957237	0.91541	0.95329	1.03065	1.19153	1.16106	1.15894	0.941455	0.73851	1.15788	1.19562	1.17868	1.17328	1.18742	1.18742
CUU_G	1.17274	1.17463	1.24869	1.16307	1.29095	1.20642	1.20642	1.20642	1.20545	1.21624	1.21426	1.22123	1.21436	1.26183	1.21827	1.22123	1.21827	1.21926	0.925221	1.19482	1.20935	1.31943	1.05049	1.14784	0.927527	1.16026	1.21827	0.956492	0.942169	1.00672	1.05485	0.848091	0.943135	0.882156	0.888973	1.13335	1.13517	0.868081	0.969463	1.24869	1.16214	1.20642	1.20448	1.20837	1.20642
CUC_A	1.16999	1.16907	1.13928	1.16953	1.18498	1.15986	1.17091	1.17137	1.14885	1.19636	1.16861	1.19763	1.17368	1.14931	1.15021	1.15666	1.17937	1.20886	1.20132	1.07724	1.05484	1.17891	1.34007	1.27289	1.12259	1.17137	1.17414	1.22403	1.23084	1.0004	1.08609	1.04797	1.04629	1.148	1.32182	1.11496	1.10184	1.07323	1.41501	1.13928	1.17091	1.17183	1.16124	1.14615	1.16999
CUC_U	1.0722	1.0705	1.12337	1.06825	1.02554	1.07383	1.0722	1.07163	1.05062	1.04896	1.06937	1.02006	1.0722	1.12066	1.12066	1.07667	1.02933	1.01097	0.986987	1.16719	1.21317	1.02987	1.03259	1.02824	1.01866	1.0722	1.07107	1.00844	0.966425	1.24379	1.04402	1.15179	0.992029	1.04129	1.03249	1.11393	1.18819	1.20149	0.807577	1.12337	1.06937	1.07107	1.07497	1.11771	1.06881
CUC_C	0.623801	0.625532	0.686149	0.626692	0.715152	0.702947	0.622079	0.622079	0.731858	0.611006	0.623226	0.63129	0.621507	0.609882	0.608203	0.702947	0.717124	0.699735	0.657552	0.595414	0.585252	0.716465	0.394977	0.723776	0.798913	0.622079	0.619798	0.666365	0.767711	0.811408	0.808333	0.691016	0.960512	0.67994	0.55449	0.645032	0.605979	0.764932	0.851423	0.686149	0.624377	0.622079	0.701016	0.614403	0.626692
CUC_G	0.872516	0.873926	0.807234	0.874632	0.837607	0.823793	0.873221	0.873221	0.855408	0.863064	0.878895	0.892482	0.869711	0.854719	0.855408	0.825125	0.838958	0.823793	0.917115	0.945352	0.929016	0.839635	0.785132	0.634334	0.910922	0.872516	0.872516	0.830509	0.792068	0.802027	0.937641	0.95603	0.958266	0.931165	0.703276	0.906678	0.854719	0.76801	0.602674	0.807234	0.873926	0.873221	0.822465	0.857483	0.873221
CUG_A	1.04343	1.04261	1.02371	1.00937	1.05129	1.01496	1.01057	1.01096	1.01136	1.04097	1.01647	1.03364	1.03364	1.01176	1.03323	1.0459	1.03323	1.04755	0.960239	1.03364	1.0316	0.899989	1.05291	0.992855	0.918191	1.01887	1.03405	0.991679	0.979832	1.05271	0.929868	0.892235	0.914882	0.894388	1.02303	1.01616	1.01616	0.937242	0.890449	1.02371	1.0312	1.03201	1.05004	1.02191	1.00977
CUG_U	0.814328	0.813039	0.837018	0.811327	0.810047	0.810473	0.859569	0.859115	0.859115	0.81261	0.836135	0.8033	0.804149	0.813898	0.803724	0.81261	0.84748	0.813898	0.866596	0.8033	0.803724	0.880964	0.885079	0.80203	0.974183	0.838345	0.8033	0.830983	0.771533	0.993302	1.08913	1.0955	0.933937	0.995974	0.917648	0.857303	0.857303	0.978994	0.935089	0.837018	0.80203	0.8033	0.811327	0.822161	0.811754
CUG_C	1.10547	1.10854	1.14358	1.18992	1.09838	1.17899	1.10242	1.10242	1.10242	1.10445	1.15412	1.16	1.16533	1.18116	1.16319	1.10039	1.08764	1.09537	1.3245	1.16106	1.16319	1.29026	1.05327	1.17614	1.15878	1.152	1.16212	1.34368	1.41093	0.950399	1.07962	1.04016	1.22382	1.12727	1.01157	1.09737	1.09537	0.906586	1.39663	1.14358	1.17071	1.1664	1.09737	1.12483	1.18992
CUG_G	1.10445	1.10624	1.07631	1.10713	1.10267	1.10534	1.10534	1.10534	1.10445	1.11434	1.08506	1.09329	1.08714	1.10356	1.09065	1.10713	1.09065	1.10534	1.00064	1.09241	1.09417	1.13405	1.02548	1.16823	1.06172	1.07718	1.09065	0.971906	1.02755	0.951611	0.939247	1.0378	1.06834	1.10269	1.06917	1.10179	1.10356	1.23532	0.976966	1.07631	1.09241	1.09153	1.10356	1.12132	1.10534
CCA_A	1.08462	1.05598	1.08348	1.07011	1.0852	1.08262	1.05764	1.05806	1.04507	1.06801	1.06927	1.07391	1.07391	1.07264	1.07349	1.07306	1.07349	1.06098	1.13046	1.06014	1.0718	1.14229	0.981461	1.03154	1.17297	1.0718	1.07433	1.13557	1.0617	1.07697	1.09764	1.11851	1.13563	1.16121	1.02457	1.08391	1.08391	1.10785	1.07697	1.08348	1.07138	1.05847	1.09781	1.06969	1.07053
CCA_U	0.799447	0.823463	0.858208	0.8324	0.810047	0.810473	0.870589	0.870129	0.813898	0.833717	0.833278	0.834597	0.83548	0.835038	0.835038	0.833717	0.834157	0.824333	0.770437	0.915442	0.881429	0.741864	0.797817	0.740691	0.682954	0.83548	0.834597	0.797629	0.829846	0.807458	0.807368	0.746374	0.743133	0.713386	0.827662	0.812182	0.902424	0.813914	0.764159	0.858208	0.833278	0.823897	0.821728	0.832839	0.832839
CCA_C	0.574553	0.561375	0.547182	0.56972	0.549189	0.550197	0.558276	0.558276	0.551209	0.566569	0.566569	0.562422	0.565007	0.565527	0.56397	0.564488	0.565007	0.554704	0.49167	0.476331	0.483403	0.564488	0.534053	0.570248	0.644737	0.565527	0.563453	0.504869	0.499905	0.735793	0.644947	0.626901	0.649194	0.637444	0.722296	0.470302	0.469442	0.592206	0.604236	0.547182	0.567615	0.558276	0.55572	0.56972	0.56972
CCA_G	1.50681	1.54057	1.44842	1.49085	1.51617	1.51985	1.46936	1.46936	1.58765	1.50056	1.49812	1.49085	1.48246	1.48605	1.48724	1.49085	1.48724	1.53933	1.5307	1.47055	1.49206	1.48844	1.74403	1.71353	1.4335	1.48724	1.48724	1.47677	1.57887	1.36012	1.40272	1.46361	1.41679	1.41857	1.44357	1.58382	1.44842	1.41569	1.53973	1.44842	1.48965	1.53933	1.46699	1.49085	1.48844
CCU_A	0.677801	0.690813	0.668711	0.705189	0.710777	0.709091	0.72073	0.721014	0.76093	0.689729	0.690542	0.67994	0.666864	0.692719	0.666601	0.692992	0.693265	0.680477	0.632628	0.666864	0.665551	0.852913	0.721577	0.77222	0.692784	0.678601	0.680208	0.63374	0.648216	0.766122	0.678803	0.652984	0.689322	0.679735	0.662135	0.668975	0.642216	0.665038	0.703811	0.668711	0.678334	0.678869	0.682092	0.719597	0.705466
CCU_U	1.12125	1.0705	1.16657	1.01738	1.08833	1.01631	1.04242	1.04186	1.0206	1.06994	0.998081	1.05007	1.09969	1.07163	1.09911	1.14127	1.14187	1.1907	1.46932	1.09853	1.09911	0.856853	0.816996	1.03967	1.27217	1.05118	1.05007	1.36246	1.35351	1.07951	1.25098	1.1396	1.32271	1.2477	1.09408	1.09679	1.14066	1.15615	1.13707	1.16657	1.0484	1.05007	1.18694	1.03912	1.01791
CCU_C	0.856197	0.875745	0.831296	0.895274	0.885426	0.887053	0.907199	0.907199	0.888685	0.872516	0.872516	0.849147	0.836645	0.870911	0.83511	0.869311	0.87011	0.848371	0.605979	0.83358	0.83511	0.869311	0.97225	0.653409	0.480392	0.853834	0.850704	0.557323	0.529456	0.586867	0.466346	0.56305	0.329318	0.470728	1.01845	0.83358	0.865338	0.577307	0.624377	0.831296	0.856988	0.853834	0.849925	0.913925	0.895274
CCU_G	1.60389	1.63861	1.57178	1.6734	1.55556	1.6707	1.59181	1.59181	1.55806	1.65061	1.75779	1.71497	1.67252	1.63465	1.67792	1.53061	1.5269	1.49817	1.37342	1.68063	1.68335	1.63729	1.86361	1.71799	1.64323	1.71082	1.71082	1.58767	1.59194	1.69053	1.72427	1.8501	1.72488	1.71236	1.50702	1.67387	1.63465	1.78857	1.69713	1.57178	1.71358	1.7122	1.49576	1.59438	1.6707
CCC_A	1.29155	1.29053	1.22898	1.29104	1.26512	1.26212	1.25666	1.25715	1.29358	1.25271	1.29002	1.29562	1.29562	1.29409	1.29511	1.2946	1.29511	1.29664	1.30592	1.29562	1.29307	1.16609	1.05291	1.28598	1.59873	1.29307	1.29613	1.3406	1.38605	1.48883	1.7569	1.54994	1.50447	1.69934	1.64574	1.22947	1.29972	1.1862	1.59233	1.22898	1.29256	1.22366	1.29972	1.29053	1.29155
CCC_U	1.22537	1.22343	1.25374	1.22085	1.18507	1.2845	1.19133	1.1907	1.22472	1.28789	1.22214	1.22408	1.22537	1.22472	1.22472	1.22279	1.22343	1.22472	1.22343	1.22408	1.22472	1.33883	1.39084	1.32399	1.06014	1.22537	1.22408	1.15446	1.15108	1.07277	0.850337	1.03426	1.0104	0.90112	0.776956	1.25242	1.22214	1.1264	1.0451	1.25374	1.22214	1.2544	1.22085	1.2215	1.2215
CCC_C	0.712915	0.714894	0.834506	0.716219	0.860831	0.68993	0.863999	0.863999	0.710948	0.692473	0.712258	0.707045	0.710294	0.710948	0.708991	0.709642	0.710294	0.706399	0.706399	0.707692	0.708991	0.776171	0.677103	0.716883	0	0.710948	0.708341	0.721242	0.792476	0.31104	0	0.289568	0	0	0.542436	0.836799	0.706399	0	0.367281	0.834506	0.713574	0.840648	0.707692	0.716219	0.716219
CCC_G	0.311613	0.312116	0.294531	0.312369	0.302469	0.303202	0.303202	0.303202	0.311613	0.305669	0.313891	0.312369	0.310611	0.311362	0.311613	0.312369	0.311613	0.311864	0.307889	0.312116	0.312621	0.341102	0.576831	0.157073	0.616212	0.311613	0.311613	0.321037	0.175204	0.527046	0.620498	0.500778	0.87841	0.654725	0.458658	0.294058	0.311362	1.31659	0.311972	0.294531	0.312116	0.295007	0.311362	0.312369	0.311864
CCG_A	1.77271	1.77132	1.60491	1.77201	1.78605	1.87091	1.86281	1.86354	1.7755	1.76854	1.77062	1.69747	1.69747	1.69547	1.6968	1.69613	1.6968	1.86869	1.68042	1.69747	1.59732	1.11056	1.07206	1.01831	0.639493	1.7748	1.69814	1.48956	1.15091	0.676742	0.678803	0.847624	0.570116	0.679735	0.983171	1.87313	1.87313	1.11642	1.4576	1.60491	1.86281	1.7755	1.70285	1.77132	1.77271
CCG_U	0.794221	0.792964	0.713668	0.791294	0.790046	0.711415	0.714799	0.714422	0.793802	0.792546	0.792128	0.649131	0.649818	0.649474	0.649474	0.648447	0.648789	0.714422	0.892085	0.649131	0.714422	1.19007	0.708063	0.822595	0.636084	0.794221	0.649131	0.792964	1.01953	0.297991	0.451741	0.226245	0.574333	0.45056	0.974726	0.712915	0.712915	0.424056	0.273334	0.713668	0.712915	0.793383	0.647422	0.791711	0.791711
CCG_C	0	0	0.617534	0	0	0	0	0	0	0	0	0.562422	0.565007	0.565527	0.56397	0.564488	0.565007	0	0	0.562937	0.620367	0	0.421308	0	1.08088	0	0.563453	0	0	1.5552	1.13672	1.14018	0.95329	1.1474	0	0	0	1.0799	0.96058	0.617534	0	0	0.562937	0	0
CCG_G	0.605914	0.606893	0.544883	0.607384	0.604938	0.545763	0.545763	0.545763	0.605914	0.611337	0.610344	0.49695	0.494154	0.495348	0.495748	0.49695	0.495748	0.545763	0.673506	0.496549	0.547087	1.36441	1.79459	2.11445	2.15674	0.605914	0.495748	1.21281	1.55181	2.19603	2.30748	2.30045	2.49653	2.29154	1.91803	0.544007	0.544883	1.54893	1.22389	0.544883	0.546204	0.606403	0.495348	0.607384	0.606403
CGA_A	1.11961	1.10707	1.10908	1.14941	1.2365	1.23357	1.06446	1.06488	1.12137	1.14716	1.11829	1.07968	1.13367	1.13233	1.13322	1.13278	1.13322	1.13456	1.08691	1.05458	1.03891	1.22462	1.27916	0.975436	0.905949	1.10925	1.13412	1.06131	1.16759	0.817197	0.767343	0.904132	0.902683	0.768396	0.805363	0.978988	1.14681	0.813392	0.676742	1.10908	1.12049	1.15168	1.17479	1.14896	1.14987
CGA_U	0.846473	0.892085	0.870326	0.866146	0.820432	0.820864	0.982849	0.98233	0.846026	0.867516	0.844242	1.10507	0.982849	0.98233	0.98233	0.980776	0.981293	0.98233	1.13883	0.996341	0.958371	0.868432	0.724155	0.750437	0.826026	0.893499	0.981811	1.04077	0.930871	1.07951	0.942765	0.723983	0.7578	0.86194	0.836467	0.95635	0.93358	0.792985	1.18445	0.870326	0.938046	0.868432	0.955343	0.866602	0.866602
CGA_C	1.31326	1.21631	1.20495	1.18563	1.11246	1.1145	1.24416	1.24416	1.14594	1.17908	1.14805	1.03111	1.08764	1.08864	1.08564	1.24187	1.24301	1.2362	0.789062	1.15206	1.21047	0.671283	1.0054	1.48565	1.27604	1.2096	1.08465	0.766319	0.934605	1.17373	1.31794	1.08106	1.38359	1.33032	1.19451	1.20826	1.03016	1.1015	0.91055	1.20495	1.15017	1.17691	1.20826	1.18563	1.18563
CGA_G	0.71753	0.758616	0.79739	0.73871	0.698006	0.699696	0.682204	0.682204	0.861036	0.743518	0.867331	0.650768	0.679462	0.681104	0.681653	0.546645	0.545323	0.545763	0.802475	0.762145	0.800616	1.03252	0.856507	1.01271	1.20033	0.757393	0.681653	1.02331	0.826506	1.09387	1.26123	1.51903	1.20781	1.36638	1.45892	0.928792	0.778405	1.57991	1.43637	0.79739	0.718689	0.737517	0.531593	0.73871	0.737517
CGU_A	0.818174	0.759136	0.955301	0.613389	0.893027	0.822378	0.760331	0.76063	0.887751	0.663201	0.758838	0.666864	0.666864	0.666076	0.666601	0.999507	0.952287	0.942198	0.632628	0.889152	0.665551	0.615082	1.00505	0.529522	0.776527	0.81914	0.762431	0.78859	0.947811	0.966774	0.905071	0.904132	1.04156	0.627447	0.67593	0.823354	0.713574	0.903769	1.08279	0.955301	0.614113	0.614597	0.836219	0.569352	0.61363
CGU_U	1.37461	1.27441	1.27441	1.64346	1.18507	1.36811	1.53171	1.5309	1.1907	1.56032	1.52768	1.78511	1.787	1.78605	1.78605	1.11452	1.27441	1.26074	1.04951	1.48759	1.78605	1.64779	1.10635	1.66347	1.02985	1.37461	1.78511	1.25941	1.25941	0.510841	0.963715	1.20664	0.559606	1.10907	0.670124	1.37099	1.42583	0.800995	0.947557	1.27441	1.64519	1.64779	1.33531	1.52687	1.64432
CGU_C	0.479847	0.446809	0.441096	0.48207	0.413199	0.477644	0.444342	0.444342	0.414719	0.389516	0.445161	0.515554	0.517923	0.518399	0.516973	0.388085	0.443934	0.363588	1.09076	0.516026	0.516973	0.955287	0.394977	0.418182	1.3125	0.478522	0.442713	0.721242	0.361276	1.33303	1.2125	0.405396	1.39327	1.41218	1.16963	0.476331	0.824132	1.35988	0.832502	0.441096	0.48029	0.478522	0.387019	0.447637	0.48207
CGU_G	1.25844	1.56058	1.16761	1.26149	1.45185	1.25945	1.16949	1.16949	1.45419	1.37551	1.17709	0.911075	0.905949	0.908139	0.908871	1.36661	1.16855	1.28415	1.58472	0.910339	0.911812	0.839635	1.34594	1.46602	1.12239	1.25844	0.779032	1.28415	1.27796	1.50585	1.05485	1.40218	1.21626	1.20872	1.97796	1.2554	1.08977	1.1703	1.06071	1.16761	1.26047	1.25945	1.36221	1.56184	1.25945
CGC_A	1.32953	1.51827	1.18882	1.51887	1.33954	1.33636	1.33058	1.3311	1.52186	1.51589	1.51768	1.33373	1.18554	1.18413	1.18507	0.969219	0.969602	0.97075	1.34433	1.48192	1.3311	0.999507	1.44315	1.65476	1.55305	1.66388	1.186	1.48956	1.34273	1.62418	1.69701	1.44661	1.62483	1.63136	1.35186	1.45958	1.45958	1.62678	1.87405	1.18882	1.66322	1.52186	0.973055	1.51827	1.51947
CGC_U	1.34025	1.52929	1.58593	1.52607	1.7776	1.77854	1.34025	1.33954	1.5309	1.52848	1.52768	1.07107	1.19133	1.1907	1.1907	1.29689	1.29758	1.29895	0.713668	1.19007	1.33954	1.33883	1.36166	1.33672	1.02985	1.34025	1.19007	0.792964	0.892085	1.19196	1.12935	1.20664	0.969984	0.961194	1.02114	0.648105	0.972157	1.20149	0.820001	1.58593	1.33672	1.5301	1.29484	1.52687	1.52687
CGC_C	0	0	0	0	0	0	0	0	0	0	0	0	0	0	0	0	0	0	1.2362	0	0	1.55234	0.486125	0	0.4375	0	0	1.36235	1.53542	0.414719	0	0.405396	0.805	0.407964	0.891144	1.12587	0.561908	0.407964	0.48029	0	0	0	0	0	0
CGC_G	0.681653	0	0.605426	0	0	0	0.682204	0.682204	0	0	0	1.09329	1.20793	1.21085	1.21183	1.49085	1.48724	1.48844	0.538805	0.606893	0.683859	0	0	0	0.374129	0	1.21183	0	0	0	0.32964	0.350544	0	0.349187	0.376755	0.494551	0.495348	0	0	0.605426	0	0	1.48605	0	0
CGG_A	0.839705	0.839045	1.06994	0.839375	0.893027	0.890909	0.840366	0.840696	0.841028	0.837728	0.838715	0.889152	0.889152	0.888101	0.888801	0.940713	0.740668	0.942198	1.07547	1.0003	0.998327	0.76153	0.699168	0.836088	0.869711	0.840696	0.889503	1.3406	1.07419	1.46627	0.83545	0.976462	0.967161	0.836597	1.22896	1.00346	1.00346	1.23241	1.29464	1.06994	0.840366	0.841028	1.00346	0.839045	0.839705
CGG_U	0.75242	0.751229	0.475778	0.749647	0.592534	0.592846	0.75242	0.752023	0.752023	0.750833	0.750437	0.595037	0.595666	0.595351	0.595351	0.839166	0.792964	0.630372	0.475778	0.669417	0.66977	1.02006	1.38534	0.938046	0.576717	0.564315	0.595037	0.297362	0.713668	0.595981	0.694987	0.86878	0.649543	0.554535	0.487363	0.668358	0.668358	0.49152	0.463479	0.475778	0.750437	0.563719	0.667654	0.750042	0.750042
CGG_C	1.31326	0.987682	1.23507	0.989513	1.033	1.03489	0.98223	0.98223	0.98223	0.984041	0.984041	1.37481	1.38113	1.3824	1.37859	1.09577	1.38113	1.45435	1.64826	1.16106	1.16319	1.18274	0.549533	0.330144	0.735	1.30964	1.37733	1.02176	1.63778	1.0368	0.699519	0.486475	0.646875	0.706091	1.41773	1.16106	1.15894	0.834472	1.08587	1.23507	0.985858	1.30964	1.16106	0.989513	0.989513
CGG_G	1.43506	1.72485	1.45302	1.72625	1.81482	1.81921	1.72346	1.72346	1.72207	1.73748	1.73466	1.51846	1.50991	1.51356	1.51479	1.28622	1.51479	1.28415	1.07761	1.36551	1.36772	1.29944	1.40446	2.02542	2.09512	1.72207	1.51479	1.36441	0.724177	0.658808	2.02855	1.68261	1.88231	2.21599	0.959013	1.36002	1.36221	1.43628	1.15294	1.45302	1.72485	1.72346	1.36221	1.72625	1.72346
GAA_A	0.998836	1.00643	1.03718	0.998444	1.04415	1.05538	0.968934	0.982968	0.997013	1.01313	1.01114	1.02907	0.998586	0.98728	1.02866	1.0078	1.00819	0.997715	0.990562	1.00199	1.00512	1.0187	1.01661	0.955324	1.07067	1.00512	1.00238	0.996679	1.00705	1.07998	1.04107	1.07657	1.09151	1.08483	1.01034	1.0136	0.991577	1.0407	1.01511	1.03718	1.0183	1.01393	1.04063	0.998052	0.998836
GAA_U	1.14295	1.13538	1.05594	1.12066	1.07568	1.07624	1.15468	1.13575	1.11743	1.11116	1.12185	1.12362	1.15468	1.14235	1.12422	1.1001	1.08293	1.1005	1.08928	1.1055	1.0935	1.12154	1.0464	1.0657	1.05586	1.13055	1.14175	1.08358	1.02218	1.09315	1.08605	1.1009	1.1135	1.05586	1.05339	1.13418	1.12185	1.09227	1.09191	1.05594	1.12757	1.12362	1.07904	1.12126	1.12126
GAA_C	0.6333	0.631851	0.724658	0.668047	0.69926	0.668701	0.669931	0.669931	0.669931	0.657676	0.664353	0.628086	0.637444	0.66313	0.629814	0.710525	0.711178	0.717994	0.715693	0.628661	0.69633	0.650196	0.591492	0.679007	0.680556	0.634775	0.629237	0.738234	0.703735	0.547945	0.65965	0.626901	0.616072	0.649033	0.590969	0.65676	0.658887	0.67994	0.650393	0.724658	0.637119	0.631553	0.719309	0.668047	0.668047
GAA_G	1.10725	1.10344	1.08421	1.10994	1.06097	1.06354	1.11951	1.11951	1.11861	1.10594	1.08747	1.08219	1.08714	1.10636	1.07957	1.08785	1.11235	1.10255	1.13433	1.1645	1.11651	1.08581	1.24649	1.27521	1.05814	1.1129	1.10725	1.11438	1.21639	1.09232	1.09311	1.02995	0.994934	1.05814	1.24924	1.07153	1.13402	1.06391	1.13252	1.08421	1.08683	1.10815	1.04574	1.10994	1.10815
GAU_A	0.960694	0.94892	1.01164	0.960317	1.03042	1.01084	0.972346	0.98349	0.974786	0.958433	0.972106	0.982747	0.998145	0.986138	0.986916	0.986527	0.986916	1.00964	1.11016	0.968439	0.968075	0.940713	1.04032	1.01284	0.974676	0.974402	0.987695	1.01886	1.03557	0.947438	0.975182	0.935309	0.946871	0.949766	0.941941	0.956945	0.968254	0.94539	0.919032	1.01164	0.96145	0.957379	1.02264	0.966173	0.960694
GAU_U	0.991496	0.996354	0.960707	0.987841	0.979961	0.957674	0.96223	0.955596	0.957232	1.01241	1.00181	0.963021	0.968438	0.974211	0.974211	0.97267	0.973183	0.961722	0.943883	1.00057	0.951016	1.02673	1.02483	0.956933	1.09377	0.957738	0.973697	1.0705	1.00287	1.11746	1.01801	1.12342	1.06834	1.06159	1.12984	0.991472	0.984949	1.06712	1.07477	0.960707	0.965885	0.980061	0.975257	0.994779	0.988361
GAU_C	0.965885	0.974855	0.910467	0.970361	0.913805	0.955287	0.996922	0.990572	1.01647	0.924787	0.936876	0.936137	0.922237	0.929079	0.926522	0.927373	0.928225	0.9113	0.797547	0.946595	0.966806	0.974018	0.956259	0.841977	0.718104	0.975811	0.925673	0.776537	0.883119	0.816479	0.768486	0.712937	0.802185	0.754454	0.885395	0.943199	0.935281	0.925971	1.00209	0.910467	1.00706	0.975811	0.907154	0.976662	0.970361
GAU_G	1.12583	1.13497	1.11771	1.12856	1.04701	1.08453	1.11951	1.11238	1.1049	1.1359	1.11298	1.15083	1.12221	1.13222	1.13314	1.13589	1.13314	1.11951	1.04285	1.11328	1.17233	1.10579	0.920906	1.18068	1.15593	1.14054	1.13314	1.05514	1.02947	1.08703	1.2257	1.19669	1.1794	1.21976	1.02088	1.15286	1.14712	1.07406	1.04761	1.11771	1.12765	1.14146	1.07588	1.10039	1.12674
GAC_A	1.36045	1.39028	1.39821	1.37592	1.30839	1.32064	1.36082	1.36135	1.33163	1.34201	1.35885	1.3808	1.3808	1.37917	1.39521	1.36296	1.3635	1.36512	1.32814	1.34906	1.39161	1.44507	1.2949	1.20613	1.27504	1.377	1.38135	1.43636	1.4199	1.30075	1.17324	1.20914	1.25495	1.27119	1.24053	1.35369	1.36907	1.25398	1.24374	1.39821	1.37754	1.37863	1.35333	1.37538	1.39137
GAC_U	1.08051	1.0788	1.05428	1.08919	1.15751	1.12989	1.13718	1.13658	1.09599	1.13287	1.07766	1.09207	1.09322	1.09264	1.07994	1.09425	1.09483	1.09599	1.11779	1.108	1.09599	0.989339	0.99447	1.14859	0.978994	1.10917	1.09207	1.06201	1.10742	1.02168	1.02618	1.00311	1.02026	1.02985	1.13527	1.13228	1.07766	1.03629	1.00838	1.05428	1.09034	1.09207	1.06415	1.08977	1.07709
GAC_C	0.72535	0.727363	0.701744	0.737284	0.720696	0.730514	0.706908	0.706908	0.706908	0.733207	0.724681	0.72784	0.731185	0.731858	0.721357	0.70561	0.706258	0.702385	0.670228	0.71176	0.704963	0.673305	0.923092	1.04545	0.907408	0.715034	0.729175	0.656845	0.564753	0.969474	0.972994	1.0257	0.883537	0.953682	0.88066	0.728507	0.71872	0.841426	0.843753	0.701744	0.734561	0.731858	0.71176	0.737284	0.728711
GAC_G	0.380458	0.31756	0.371511	0.321556	0.379845	0.385244	0.310093	0.310093	0.433779	0.323649	0.383239	0.321556	0.319747	0.32052	0.317048	0.372713	0.371811	0.372111	0.454414	0.376692	0.310845	0.394527	0.483933	0.30542	0.581978	0.313404	0.320778	0.324859	0.374574	0.410685	0.65114	0.570163	0.578465	0.476164	0.434377	0.320004	0.380151	0.592465	0.645024	0.371511	0.321296	0.321037	0.438412	0.321556	0.317304
GAG_A	1.44514	1.42848	1.39557	1.41384	1.41156	1.29231	1.4266	1.44203	1.35996	1.39928	1.42792	1.37675	1.37498	1.38884	1.36157	1.37661	1.37715	1.39282	1.31633	1.42071	1.40116	1.35987	1.34007	1.36843	1.0475	1.38775	1.37729	1.36853	1.34273	1.15247	1.10306	1.0105	1.13296	1.03712	1.22433	1.40837	1.33795	1.14602	1.1807	1.39557	1.3726	1.34595	1.35298	1.41328	1.4144
GAG_U	0.505021	0.4988	0.581794	0.530335	0.57342	0.586331	0.55268	0.520932	0.570017	0.548686	0.536603	0.537453	0.515835	0.532016	0.532016	0.548686	0.548975	0.582409	0.706234	0.582101	0.564017	0.510032	0.683924	0.600771	0.713386	0.532297	0.537453	0.706234	0.736939	0.637287	0.752902	0.780766	0.705218	0.743191	0.910358	0.562828	0.606736	0.631713	0.642625	0.581794	0.525306	0.575842	0.560129	0.530615	0.530615
GAG_C	0.949262	0.941661	0.738356	0.93337	0.79974	0.887053	0.897846	0.907199	0.860322	0.890323	0.871176	0.8648	0.897021	0.926501	0.857954	0.818818	0.81957	0.806216	0.772624	0.875	0.783622	1.01377	1.07721	0.916241	1.08464	0.926501	0.866385	0.638599	0.80109	1.10866	1.13672	1.07311	1.10893	1.13557	0.941586	0.782186	0.789062	1.07248	1.06277	0.738356	0.920134	0.936463	0.765342	0.93337	0.93337
GAG_G	0.889113	0.939705	1.06608	0.93046	0.995221	1.1395	0.900227	0.909605	1.04423	0.967391	0.945049	1.05802	1.06472	0.985427	1.10225	1.08128	1.07866	1.00847	1.01026	0.890549	1.03659	1.00242	0.734149	0.926555	1.25489	0.986222	1.05546	1.02331	0.885542	1.14802	1.04386	1.23722	1.0756	1.18795	0.746402	1.03075	1.10136	1.19443	1.12841	1.06608	1.03491	0.997631	1.16323	0.93046	0.928958
GUA_A	0.664766	0.664244	0.697785	0.673864	0.62791	0.607438	0.70225	0.674925	0.63768	0.690456	0.654887	0.637004	0.676256	0.666076	0.579653	0.627142	0.65694	0.667391	0.630157	0.713826	0.729371	0.65721	0.755938	0.761642	0.558462	0.646536	0.637256	0.681663	0.637229	0.616777	0.520726	0.611244	0.572123	0.574424	0.474978	0.78703	0.689247	0.610999	0.512129	0.697785	0.684298	0.64679	0.679594	0.691541	0.674129
GUA_U	1.24097	1.23901	1.13773	1.20366	1.27765	1.23959	1.19133	1.20747	1.20747	1.22139	1.22075	1.2256	1.20811	1.1907	1.24247	1.2063	1.18945	1.20821	1.56115	1.15655	1.12546	1.27159	1.45244	1.26958	1.53067	1.27643	1.27889	1.57249	1.57249	1.44846	1.73271	1.63151	1.63941	1.52302	1.6904	1.25809	1.2422	1.47225	1.53658	1.13773	1.22214	1.22408	1.24346	1.2201	1.20429
GUA_C	1.21295	1.21631	1.34247	1.23573	1.25897	1.22306	1.2096	1.22664	1.31425	1.2806	1.19523	1.38507	1.22551	1.296	1.25872	1.36971	1.3511	1.36345	0.965779	1.39545	1.35971	1.02072	0.810209	1.03113	0.755137	1.24416	1.20259	0.831262	0.832772	0.866186	0.664384	0.599529	0.680282	0.689516	0.758677	1.09276	1.31112	0.775706	0.675002	1.34247	1.24875	1.24416	1.27778	1.20187	1.23573
GUA_G	1.13609	1.13792	1.10556	1.15488	1.1059	1.24037	1.13701	1.15302	1.15209	1.05518	1.20397	1.06065	1.14839	1.13517	1.26452	1.12545	1.10645	1.04337	0.926071	1.00009	1.04921	1.27095	0.966316	1.05433	1.29151	1.09065	1.13948	0.925022	1.01262	1.20086	1.156	1.18494	1.18771	1.32789	1.21173	0.960012	0.990697	1.26096	1.43339	1.10556	1.09241	1.16949	1.03787	1.12324	1.15302
GUU_A	1.01931	1.07136	1.00855	1.01258	0.989199	1.09339	0.975758	1.00378	1.00418	1.06112	1.05394	0.962033	0.994645	0.993469	1.02212	1.00497	1.00537	0.904936	0.974155	0.918305	0.872854	0.961275	0.97789	1.05126	0.878073	0.998327	1.00616	0.880968	0.920731	0.995208	0.918381	0.982752	0.955782	0.919641	1.089	0.906353	0.961652	0.94485	1.13771	1.00855	1.02352	1.03094	1.01939	1.05436	1.01298
GUU_U	0.714799	0.690646	0.818963	0.734773	0.765737	0.808426	0.774366	0.761269	0.761269	0.772732	0.735548	0.877924	0.787491	0.787075	0.773957	0.818531	0.818963	0.847619	0.827441	0.877924	0.936946	0.819395	1.00468	0.891144	0.94271	0.781812	0.760867	0.866596	0.81562	0.999145	0.956629	0.996788	1.01634	1.00713	0.943138	0.804904	0.835448	0.98304	1.08145	0.818963	0.767755	0.748595	0.791294	0.678609	0.73516
GUU_C	1.14363	1.10981	0.911116	1.09422	1.2396	1.12898	1.24416	1.22376	1.12178	0.934839	1.08817	0.912783	0.948062	0.948934	1.03395	0.916136	0.916978	1.04763	0.985375	0.812106	0.813596	1.32331	1.0248	0.92246	1.225	1.0692	1.01606	1.05095	1.22834	1.0063	1.24816	1.05755	1.15423	1.1699	0.953029	1.09864	0.965779	1.20535	0.904894	0.911116	1.05664	1.00335	0.982906	1.09422	1.09422
GUU_G	1.27242	1.23336	1.33988	1.30154	1.17265	0.992296	1.18249	1.1631	1.25156	1.28381	1.22069	1.34421	1.38196	1.3853	1.27242	1.34421	1.34096	1.38753	1.32749	1.52221	1.52467	1.07363	1.01855	1.13185	1.12814	1.2781	1.34096	1.40339	1.24145	1.00759	1.00831	0.990669	0.930081	1.00134	0.952353	1.40389	1.36221	0.957519	0.691765	1.33988	1.26047	1.32039	1.29734	1.30154	1.29944
GUC_A	1.3556	1.3556	1.11031	1.30295	1.3639	1.28687	1.2794	1.27991	1.25625	1.20127	1.24985	1.37972	1.33373	1.35729	1.38258	1.20695	1.12809	1.1649	1.22641	1.35889	1.3823	1.35782	0.984542	1.24276	1.12463	1.30599	1.31085	1.25411	1.27446	1.04114	1.21215	1.10505	1.32941	1.14482	0.957567	1.29181	1.26992	1.04281	0.974508	1.11031	1.27736	1.3065	1.11901	1.27535	1.27635
GUC_U	1.47165	1.52929	1.61585	1.53604	1.2928	1.38331	1.51208	1.51128	1.55016	1.48042	1.53766	1.23111	1.3237	1.34797	1.323	1.48042	1.5783	1.49379	1.31465	1.34725	1.37389	1.27989	1.51728	1.38218	1.49151	1.55098	1.31535	1.32374	1.33057	1.23781	1.35522	1.40774	1.19043	1.45444	1.26579	1.41354	1.45	1.38634	1.35027	1.61585	1.49712	1.48198	1.48907	1.56759	1.56759
GUC_C	0.244628	0.255319	0.58258	0.245761	0.450763	0.574941	0.239261	0.239261	0.35212	0.352769	0.244402	0.426665	0.57547	0.469494	0.459531	0.468632	0.478083	0.449526	0.542192	0.350508	0.357904	0.585789	0.773832	0.384045	0.633621	0.234747	0.434946	0.39552	0.416386	0.837414	0.649554	0.78827	0.878182	0.644153	1.16963	0.427056	0.209525	0.941455	0.874128	0.58258	0.249751	0.35212	0.562937	0.250677	0.250677
GUC_G	0.213852	0.11147	0.205616	0.214371	0.29697	0.202134	0.314863	0.314863	0.205782	0.415248	0.323123	0.376997	0.201322	0.205616	0.201971	0.309422	0.314609	0.396918	0.472636	0.309172	0.210418	0.205948	0.439491	0.448781	0.361228	0.205782	0.382683	0.528158	0.460282	0.709485	0.376731	0.389494	0.191653	0.367565	0.549435	0.281383	0.461765	0.405104	0.636424	0.205616	0.327722	0.205948	0.396279	0.218658	0.218305
GUG_A	0.868266	0.850232	1.01644	0.904858	0.910888	0.966731	0.905926	0.906283	0.99872	0.904366	0.965793	0.83358	0.853586	0.869977	0.906577	1.07639	1.07682	1.09923	0.946013	0.985799	0.946562	0.959527	1.07206	0.901315	0.937188	0.86811	0.889503	0.91161	0.912045	0.92152	1.03672	0.873483	0.852534	0.954014	0.959384	0.930748	0.98892	0.903769	0.817197	1.01644	0.905926	0.90664	1.06026	0.866405	0.941752
GUG_U	0.802326	0.785034	0.642301	0.757622	0.711041	0.681142	0.684382	0.684021	0.66977	0.648447	0.648105	0.892556	0.929239	0.874802	0.857306	0.685857	0.686219	0.700413	0.594723	0.698522	0.714422	0.785449	0.708063	0.530894	0.8079	0.69926	0.892556	0.570934	0.538617	0.760827	0.591371	0.736254	0.6736	0.758838	0.691741	0.774908	0.774908	0.569128	0.804529	0.642301	0.75842	0.759622	0.671853	0.69705	0.742229
GUG_C	1.52768	1.50128	1.23507	1.46672	1.36356	1.18903	1.58829	1.58829	1.4256	1.69971	1.55806	1.41777	1.36732	1.3965	1.36481	1.31352	1.31473	1.21196	1.71694	1.48077	1.51645	1.49025	0.983053	1.73501	1.47845	1.48758	1.42037	1.83917	1.8541	1.58829	1.54318	1.44293	1.67708	1.61038	1.40858	1.34615	1.47806	1.71774	1.88491	1.23507	1.46131	1.45593	1.2852	1.63485	1.43617
GUG_G	1.1129	1.20165	1.30772	1.16307	1.30667	1.39344	1.1612	1.1612	1.13609	1.12542	1.12359	1.13884	1.08714	1.11201	1.09065	1.05124	1.0487	1.07012	1.09757	1.06866	1.09417	0.982373	1.31603	1.28666	0.993376	1.30403	1.02248	1.09153	1.12726	1.00924	1.05485	1.2477	1.17121	0.918912	1.19103	1.18262	0.947623	1.2011	0.9006	1.30772	1.16214	1.1612	1.13089	1.18836	1.13701
GCA_A	1.19285	1.20316	1.22279	1.22871	1.21074	1.23357	1.21653	1.21701	1.21749	1.19004	1.17763	1.2079	1.2079	1.20648	1.20743	1.20202	1.19082	1.23009	1.21751	1.2079	1.20553	1.12094	1.18837	1.25026	1.24874	1.19426	1.20838	1.21413	1.25322	1.08762	1.25887	1.23291	1.24424	1.21637	1.10249	1.13974	1.12538	1.17246	1.11755	1.22279	1.21653	1.21962	1.20678	1.20316	1.2041
GCA_U	0.634635	0.639608	0.645699	0.638261	0.649509	0.64985	0.646723	0.646382	0.646382	0.666627	0.672562	0.673627	0.674339	0.673983	0.673983	0.66434	0.692881	0.665393	0.572281	0.639946	0.640284	0.700698	0.734782	0.693112	0.811819	0.634635	0.673627	0.504954	0.509763	0.862044	0.854202	0.7898	0.786474	0.853692	0.728679	0.660107	0.666276	0.811819	0.782386	0.645699	0.645019	0.633965	0.66329	0.638597	0.638597
GCA_C	0.816188	0.767162	0.764566	0.768584	0.774748	0.776171	0.770193	0.770193	0.770193	0.75719	0.764334	0.758739	0.762226	0.762927	0.760828	0.79139	0.784427	0.787773	0.874668	0.759434	0.760828	0.812441	0.71543	0.69697	0.772523	0.755797	0.76013	0.925367	0.818892	0.833142	0.716477	0.8845	0.707095	0.751512	0.908448	0.860043	0.808727	0.771824	0.801952	0.764566	0.773038	0.755797	0.789216	0.768584	0.768584
GCA_G	1.32508	1.33974	1.29734	1.28926	1.30876	1.25945	1.29944	1.29944	1.29839	1.33694	1.34736	1.28926	1.282	1.2851	1.28614	1.28622	1.27065	1.23064	1.3216	1.33974	1.34191	1.37716	1.26975	1.22168	0.990935	1.37605	1.28614	1.39015	1.39663	1.17644	0.958951	0.95603	1.09208	1.0108	1.28024	1.36002	1.42586	1.13867	1.26506	1.29734	1.30048	1.32615	1.28208	1.34083	1.33866
GCU_A	0.699754	0.664244	0.703906	0.652847	0.66977	0.680331	0.665289	0.665551	0.654133	0.663201	0.652334	0.723378	0.689859	0.689044	0.73556	0.722808	0.723093	0.736431	0.746852	0.701962	0.70058	0.689316	0.893381	0.770214	0.864769	0.653875	0.690132	0.828736	0.7324	0.820293	0.763654	0.918041	0.833246	0.865117	0.886465	0.681138	0.681138	0.852125	0.902322	0.703906	0.653618	0.654133	0.73818	0.65259	0.653104
GCU_U	1.00323	1.01953	0.876434	1.062	0.952287	0.970112	1.08496	1.08439	1.06537	1.08267	1.06312	1.02871	1.04755	1.047	0.985409	0.906726	0.907205	0.862233	0.991205	1.0648	1.06537	1.04644	1.01152	0.842536	1.31072	1.06593	1.04644	0.973183	1.03806	1.0836	1.24229	1.2252	1.28709	1.25611	0.937442	1.16659	1.10178	1.13284	1.13295	0.876434	1.06312	1.0648	0.859509	1.06256	1.06256
GCU_C	1.31326	1.34043	1.40841	1.31935	1.43882	1.46767	1.33303	1.33303	1.30964	1.33548	1.31205	1.2583	1.28588	1.28706	1.28352	1.36817	1.36942	1.38539	1.14463	1.30364	1.30604	1.2847	1.00312	1.3686	0.649621	1.30964	1.28234	1.00318	1.11667	0.942544	0.757813	0.65487	0.650192	0.649033	0.920362	1.12587	1.2362	0.786787	0.723915	1.40841	1.31448	1.30964	1.38793	1.31935	1.31935
GCU_G	1.33939	1.36551	1.4339	1.34264	1.36111	1.28998	1.26695	1.26695	1.33939	1.27726	1.34918	1.29712	1.31206	1.31524	1.3163	1.38978	1.38641	1.41146	1.3969	1.24573	1.24774	1.31736	1.19639	1.39938	1.11105	1.33939	1.3163	1.38921	1.38252	1.27769	1.31856	1.13253	1.21626	1.19041	1.38349	1.28583	1.28791	1.27897	1.2298	1.4339	1.34155	1.34047	1.40918	1.34264	1.34047
GCC_A	1.22726	1.26206	1.20368	1.26256	1.30519	1.23858	1.26405	1.26455	1.29748	1.25659	1.26157	1.20036	1.23614	1.23468	1.17062	1.19239	1.19287	1.16366	1.40278	1.20036	1.22871	1.42152	1.19901	1.18446	1.35892	1.26455	1.23663	1.31081	1.34273	1.4576	1.41932	1.3562	1.35403	1.35947	1.46941	1.27424	1.30684	1.45993	1.28903	1.20368	1.23322	1.26505	1.16642	1.29442	1.26306
GCC_U	1.09969	1.0705	1.15971	1.06825	1.00275	1.0411	0.982849	0.98233	1.00752	1.0324	1.06937	1.07107	1.04605	1.0455	1.13262	1.0324	1.03294	1.09911	1.00844	1.07107	1.09911	1.11074	0.931662	1.03185	0.858209	1.0722	1.04494	1.11015	1.18945	1.00858	0.903483	0.98725	0.992029	0.98304	1.32082	0.93358	0.994765	1.01665	1.09984	1.15971	1.04329	1.07107	1.09564	1.00486	1.06881
GCC_C	0.959694	0.938298	0.926302	0.940037	0.953536	0.908688	0.933119	0.933119	0.957045	0.984041	0.934839	0.927997	0.909523	0.91036	0.907854	0.980426	0.981328	0.950921	0.806216	0.928846	0.954411	0.551944	0.83153	0.990431	0.875	0.933119	0.907022	0.817407	0.511808	0.63803	0.688921	0.829219	0.68608	0.695393	0.271218	1.03205	0.862464	0.627637	0.594645	0.926302	0.913722	0.933119	0.952663	0.964141	0.940037
GCC_G	0.419479	0.409653	0.408662	0.409984	0.418804	0.532452	0.545763	0.545763	0.419479	0.434371	0.411982	0.546645	0.530311	0.531593	0.532022	0.575416	0.574024	0.559757	0.351394	0.546204	0.420837	0.363842	0.850067	0.578691	0.623548	0.408992	0.532022	0.363842	0.452611	0.40542	0.599345	0.478015	0.598916	0.595205	0.229329	0.518101	0.506868	0.405104	0.631373	0.408662	0.532882	0.409322	0.558855	0.420496	0.409322
GCG_A	1.02272	0.885658	1.33742	0.966553	0.893027	1.06909	0.950413	0.950788	0.819463	0.884269	0.965793	1.1432	1.02594	1.02473	1.02554	0.999507	1.06656	1.00109	1.6132	1.23113	1.10925	1.11056	0.788277	1.22197	0.95924	0.968075	1.02635	1.53212	1.44602	1.08279	0.754226	1.08496	1.28955	0.959626	1.43138	1.14681	1.24875	0.948958	1.03123	1.33742	0.967694	0.968456	1.14681	0.885658	0.966933
GCG_U	0.549846	0.594723	0.297362	0.323711	0.888801	0.355708	0.765856	0.765452	0.824333	0.594409	0.324052	0.255016	0.274923	0.274778	0.274778	0.668711	0.475778	0.66977	0.475778	0.274632	0.297676	0.297519	0.416508	0.548396	0.212028	0.324909	0.274632	0.254881	0.274488	0.357589	0.401548	0.542987	0.346423	0.212028	0.630705	0.509225	0.475277	0.540672	0.50762	0.297362	0.324052	0.324566	0.508689	0.593783	0.323882
GCG_C	0	0	0	0	0	0	0	0	0	0	0	0.441903	0.478083	0.478522	0.477205	0.388085	0.414338	0.386312	0.412066	0	0	0.517447	1.48697	0	1.80147	0	0.476768	0.875793	0.944875	1.5552	1.68403	1.52023	1.4375	1.79984	0.733883	0	0	1.52986	1.18929	0	0	0	0.442308	0	0
GCG_G	2.51687	2.73102	2.27035	2.9817	2.26852	2.72881	2.33898	2.33898	2.51687	2.75102	2.99623	2.34277	2.50878	2.51485	2.51687	2.04992	2.18129	2.04661	1.07761	2.52094	2.73544	2.27401	1.90015	2.11445	1.54053	2.97449	2.51687	1.16949	1.25338	1.31762	1.75808	1.05163	1.0039	1.54053	0.930807	2.33146	2.17953	1.31659	1.51529	2.27035	2.97929	2.97689	1.94601	2.73323	2.97689
GGA_A	0.868803	0.85961	0.786718	0.842145	0.816482	0.814546	0.843139	0.835202	0.861641	0.848898	0.849898	0.852486	0.915304	0.87922	0.861868	0.82626	0.826585	0.819371	1.01511	0.880261	0.851906	0.805159	0.824659	0.780349	1.12076	0.85294	0.880608	1.04426	0.951102	0.893299	1.04431	1.02786	0.969197	1.1162	0.873076	0.973055	0.910358	1.01332	0.984351	0.786718	0.860963	0.861641	0.805368	0.841814	0.842476
GGA_U	1.16774	1.15446	1.15446	1.16344	1.18507	1.18569	1.16774	1.1907	1.15568	1.14127	1.14066	1.10419	1.08621	1.10735	1.11854	1.14127	1.14187	1.16712	0.983114	1.10677	1.10735	1.15288	1.16714	1.27574	1.04047	1.17977	1.10677	0.976598	1.0036	1.18004	0.913411	0.990714	1.0338	1.06237	1.04242	1.08017	1.13919	1.12868	1.18445	1.15446	1.15325	1.15507	1.17542	1.16405	1.16405
GGA_C	0.988199	1.04255	1.02922	1.05483	1.00348	1.00533	1.04706	1.0368	1.0368	1.05948	1.05948	1.08426	1.03585	1.05753	1.06528	1.05559	1.05656	1.04036	1.00914	1.05269	1.05462	1.03489	1.11114	0.990431	0.947165	1.02673	1.05366	0.90345	1.02362	0.933119	1.06593	1.15218	1.01684	0.901815	0.974689	0.938229	1.01954	1.05082	1.00909	1.02922	1.04063	1.0368	1.02203	1.05483	1.05483
GGA_G	1.02585	1.01744	1.17524	1.02834	1.08889	1.09153	1.02668	1.01662	1.0158	1.04539	1.04369	1.07075	1.01253	1.03528	1.04658	1.09329	1.09065	1.08072	0.989642	1.03779	1.09417	1.13701	1.00576	1.04164	0.755971	1.00594	1.03611	1.03408	1.07495	1.00139	0.985296	0.830237	0.998614	0.771886	1.20876	0.989103	0.95495	0.744737	0.749994	1.17524	1.01744	1.01662	1.11093	1.02834	1.02668
GGU_A	0.903079	0.902369	0.792546	0.902724	0.772812	0.806861	0.887053	0.887402	0.870679	0.884269	0.868285	0.855599	0.855599	0.854588	0.855262	0.768852	0.804952	0.732821	0.528131	0.790357	0.871267	0.823836	0.908523	0.818353	0.70138	0.853915	0.82108	0.487492	0.58592	0.821758	0.678803	0.761374	0.712645	0.679735	0.867231	0.827097	0.792859	0.823076	0.757951	0.792546	0.903789	0.854251	0.75733	0.9525	0.903079
GGU_U	0.876641	0.94258	1.05729	1.00778	0.957171	1.07383	0.981097	0.980579	1.03042	0.979027	1.02824	1.01044	1.01151	1.01097	1.01097	1.09737	1.07723	0.980579	1.27441	1.12396	1.10411	1.10352	1.02009	1.10178	1.16273	1.07894	1.02987	1.2327	1.10294	1.34096	1.14441	1.20664	1.27629	1.14142	1.34868	1.10178	1.2542	1.28731	1.35027	1.05729	1.0761	1.0778	1.07497	1.00831	1.00831
GGU_C	1.53008	1.4163	1.48666	1.30068	1.78788	1.52305	1.34174	1.34174	1.43557	1.34421	1.31836	1.40075	1.40719	1.40848	1.4046	1.43293	1.40719	1.81794	1.54525	1.37607	1.24073	1.24187	1.39246	1.48264	1.38306	1.29111	1.4303	1.78343	1.67501	1.33303	1.41458	1.49356	1.37697	1.42787	0.941586	1.57622	1.48802	1.20204	0.999003	1.48666	1.17807	1.29111	1.51887	1.30068	1.30068
GGU_G	0.92602	0.927516	0.908139	0.928265	0.837607	0.823793	0.963111	0.963111	0.838958	0.970947	0.950728	0.928265	0.923042	0.925273	0.92602	0.946117	0.92602	0.856099	1.05837	0.910339	0.895234	0.992296	0.821251	0.799645	1.01377	0.92602	0.943828	0.992296	1.08627	0.564692	1.05485	0.737988	0.832178	1.04756	0.796162	0.692372	0.605426	0.752337	0.954635	0.908139	0.927516	0.926767	0.925273	0.825125	0.926767
GGC_A	1.36045	1.32849	1.30632	1.2981	1.30839	1.36744	1.33058	1.3311	1.2711	1.35725	1.32797	1.27574	1.30409	1.30255	1.30358	1.26922	1.3022	1.33478	1.22212	1.27022	1.3311	1.21679	1.31029	1.35609	1.25021	1.3311	1.27624	1.11172	1.07419	1.16013	1.22451	1.22825	1.20358	1.28252	1.11675	1.39612	1.36768	1.2472	1.27687	1.30632	1.29964	1.33163	1.30684	1.29759	1.29861
GGC_U	0.997394	1.01953	0.995815	1.07653	0.99215	0.90995	1.02114	1.0206	1.0554	0.99529	1.05317	1.00898	1.03249	1.03194	0.952562	1.1039	1.0788	1.0206	0.973183	1.02006	1.0206	1.1642	1.02276	0.95635	1.22552	1.05595	1.00898	1.04439	1.0705	1.02168	1.27551	1.1611	1.14512	1.22416	1.08774	0.929889	0.871341	1.08134	1.00566	0.995815	1.07766	1.05484	0.993718	1.07709	1.07709
GGC_C	0.87042	0.893617	1.00529	0.874453	1.00897	1.01083	0.888685	0.888685	0.989672	0.869618	0.849854	1.07594	0.966789	0.967679	1.10287	0.887053	0.86722	0.882998	0.983339	0.884616	0.886239	0.809918	0.842617	0.764967	0.8575	0.84829	1.07791	1.04668	1.22834	0.76173	0.832108	0.803143	0.782639	0.80823	0.949262	0.807692	0.824132	0.734335	0.706842	1.00529	0.871224	0.84829	1.00805	0.874453	0.874453
GGC_G	0.380458	0.390145	0.380151	0.38138	0.379845	0.380765	0.389831	0.389831	0.371811	0.383863	0.374529	0.356508	0.362379	0.363256	0.363548	0.390461	0.380458	0.389831	0.612278	0.520194	0.390777	0.474576	0.478556	0.536348	0.314268	0.371811	0.355645	0.665564	0.543133	0.860483	0.310249	0.496053	0.585607	0.296479	0.687988	0.473049	0.605426	0.631963	0.700466	0.380151	0.381072	0.372111	0.380151	0.38138	0.380765
GGG_A	1.45988	1.46405	1.41609	1.46462	1.51003	1.50645	1.52066	1.52126	1.5144	1.43694	1.43863	1.36211	1.41886	1.44316	1.38875	1.47445	1.46924	1.47098	1.3697	1.41538	1.44203	1.5065	1.34007	1.34976	1.23538	1.46693	1.38985	1.31531	1.36807	1.2095	1.20676	1.27317	1.25373	1.23588	1.32427	1.30948	1.39612	1.1862	1.2452	1.41609	1.46635	1.49142	1.44087	1.48791	1.48908
GGG_U	0.630705	0.655409	0.629707	0.654029	0.517121	0.582067	0.58351	0.583201	0.560331	0.668711	0.668358	0.68366	0.684382	0.66977	0.66977	0.607056	0.655409	0.583201	0.673271	0.655755	0.66977	0.776135	0.846597	0.629043	0.851968	0.656448	0.669417	0.740599	0.740599	0.760827	0.870021	0.812634	0.87568	0.851968	0.656448	0.682578	0.619926	0.826026	0.710668	0.629707	0.654718	0.64264	0.616296	0.641286	0.641286
GGG_C	0.856197	0.893617	0.968681	0.895274	0.901525	0.903181	0.888685	0.888685	0.975811	0.908871	0.908871	1.05305	0.925649	0.907199	1.03395	0.924799	0.887868	0.882998	1.0496	0.884616	0.904702	0.944904	0.961682	1.10695	0.779546	0.888685	1.033	1.04104	0.927048	0.926501	0.898148	0.744604	0.894445	0.77884	1.40037	1.05401	1.07495	0.892421	0.999003	0.968681	0.891967	0.870911	0.952663	0.877368	0.877368
GGG_G	0.748482	0.668821	0.747879	0.669361	0.791919	0.694607	0.668281	0.668281	0.641556	0.687754	0.686637	0.697845	0.693918	0.681104	0.681653	0.697845	0.667742	0.779661	0.711629	0.780291	0.683859	0.355932	0.585191	0.754567	0.952327	0.667742	0.681653	0.720819	0.717345	1.00924	0.879039	0.965786	0.780809	0.952327	0.538222	0.810223	0.710717	0.987442	0.954635	0.747879	0.668821	0.654915	0.733497	0.655974	0.654915
