# Supplementary material for: Mapping evolutionary paradigm of Oropouche virus driven by dinucleotide bias and context-dependent codon bias
Source: Virulence. 2025 Dec 4;16(1):2600128. doi: 10.1080/21505594.2025.2600128 (PMC12688272; doi:10.1080/21505594.2025.2600128)
Supplement: Table S2 The x y and z axes data of PCA for nucleotide usage bias in different codon positions of viral coding sequences_.xls [file KVIR_A_2600128_SM9549.xls]

## Sheet: Data for x,y,z axis of PCA
Table S2 The x y and z axes data of PCA for nucleotide usage bias in different codon positions of viral coding sequences
Strain	Host	Year of isolation	Glycoprotein	x axis	y axis	z axis	Nucleoprotein	x axis	y axis	z axis	RdRp	x axis	y axis	z axis
BeAn 208402	Bradypus tridactylus	1971		-0.78659	-0.00595	-0.2996		0.43036	0.00954	-1.67736		-0.76456	-0.10627	0.12023
BeAn 208819	Bradypus tridactylus	1971		-0.88721	-0.47904	-0.85392		0.50206	0.08252	-2.04816		-0.71523	-0.2668	-0.73032
BeAn 626990	Callithrix	2000		0.58586	0.38504	2.12066		-0.4684	0.2495	0.79963		-0.49348	-0.28446	1.23443
BeAr 19886	Ochlerotatus serratus	1960		0.62186	0.45363	1.99372		0.58704	-0.41658	-2.11564		-0.37961	-0.82498	-2.12627
BeAr 136921	Culex quinquefasciatus	1968		1.66009	-1.48541	-0.38658		0.29499	0.85875	-1.58304		-0.11238	-0.0283	-0.09374
BeAr 366927	Culicoides paraensis	1979		0.31105	-1.00463	0.15257		-0.43626	-1.17551	0.53945		-0.31635	0.18585	-0.2737
BeH 29086	Homo sapiens	1961		0.30421	-0.17009	0.75006		1.88561	-0.04248	0.0104		-0.29256	0.06981	-1.00148
BeH 29090	Homo sapiens	1961		0.76583	0.13818	0.36955		1.70815	-0.1704	0.4364		-0.28737	0.06699	-0.97536
BeH 121923	Homo sapiens	1967		0.39496	-0.12043	0.69914		1.84298	-0.07322	0.11275		-0.40086	0.26384	-0.43659
BeH 385591	Homo sapiens	1980		0.36516	-1.01522	0.20996		0.71111	0.87518	0.06342		-0.9279	-0.01733	-0.70269
BeH 390242	Homo sapiens	1980		-0.78477	0.27855	-0.03894		2.55899	-1.04622	0.57415		-0.89376	-0.01012	-0.31856
BeH 532314	Homo sapiens	1994		-0.24276	-0.60508	-0.17033		0.71714	0.87952	0.04895		-0.63151	-0.17872	0.79049
BeH 532422	Homo sapiens	1994		0.92257	-0.25604	1.3296		0.91502	1.02217	-0.42607		-0.61321	-0.18868	0.8827
BeH 532490	Homo sapiens	1994		-0.28167	-0.80455	-0.65992		0.78556	0.92885	-0.1153		-0.55098	-0.35624	0.09714
BeH 532500	Homo sapiens	1994		-0.38071	-0.08532	0.13093		0.95619	1.05184	-0.52489		-0.64056	-0.17379	0.74493
BeH 543629	Homo sapiens	1996		-0.79154	-0.49775	-0.75245		-0.73812	1.13033	1.21953		-0.5691	-0.34638	0.00588
BeH 543760	Homo sapiens	1996		-0.36703	-0.2142	0.42099		-0.46566	1.32673	0.5655		-0.53931	-0.36259	0.15591
BeH 543857	Homo sapiens	1996		-0.58151	-0.04605	-0.08207		-0.04535	1.62971	-0.44346		-0.45085	-0.41077	0.60161
BeH 708717	Homo sapiens	2006		-0.04118	-0.6445	0.04349		-1.10853	0.27099	-2.16947		1.12586	0.48454	-1.77733
PPS 522 H 669314	Homo sapiens	2003		-0.76594	-0.00998	-0.2777		-0.06699	2.55148	1.38631		-0.60996	-0.22104	0.64765
PPS 523 H 669315	Homo sapiens	2003		-0.6291	-0.03675	-0.13255		-0.00562	1.21381	1.57561		-0.82097	0.02754	0.68365
TRVL9760	Homo sapiens	1955		-0.43338	0.74578	1.27067		0.0599	-0.81786	-0.65158		0.23655	3.60681	-1.36367
TVP-19249 GML-444672	Homo sapiens	1989		2.58387	0.82596	0.07576		-0.71047	-1.24904	0.0395		-0.44306	0.85255	0.28568
TVP-19254 GML-480914	Homo sapiens	1989		-0.13987	-2.60599	-1.5443		-0.67307	0.16092	0.74081		-0.93399	-0.99634	-1.71843
0200178W	Homo sapiens	2020		1.27694	0.8843	-2.42253		-0.36935	-1.10599	0.18017		2.39194	-2.63925	-1.01922
BeH 355173	Homo sapiens	1978		-0.71702	0.75807	0.48051		-0.1092	-0.93975	-0.24565		-0.70467	-0.13888	0.42193
BeH 541140	Homo sapiens	1994		-0.61382	-0.03973	-0.11634		-0.00488	-0.86456	-0.49607		-0.61612	-0.1871	0.86802
BeH 707287	Homo sapiens	2006		-0.50858	-0.27105	0.45541		-1.46626	0.01312	-1.31073		0.36229	1.56495	-0.15947
BeH 708139	Homo sapiens	2006		-0.81902	0.0004	-0.33401		-1.32753	0.11312	-1.64376		0.81565	0.91353	-1.20169
BeH505764	Homo sapiens	1991		0.37913	-0.78031	0.50423		-0.65536	-1.22008	0.00763		1.29162	0.48255	0.15135
FPI21318	Homo sapiens	2024		-0.11895	3.19882	-1.162		-0.43626	-1.17551	0.53945		2.20387	0.51218	0.72723
ILMD_TF29	Homo sapiens	2015		-2.65003	1.83338	0.79584		-0.53602	-1.22613	0.58026		1.97721	-0.75864	0.79414
LET-882	Homo sapiens	2021		0.85412	1.78085	-1.32243		-0.15035	-0.94812	-0.34554		2.28065	-0.70858	0.27185
OROV/EC/Esmeraldas/155/2016	Homo sapiens	2016		0.25639	1.92251	-1.85647		-0.53602	-1.22613	0.58026		2.23598	-1.97604	-0.31065
OV/Homo sapiens/Haiti-1/2014	Homo sapiens	2014		-1.32322	-1.6945	-0.90038		-0.31246	-1.08627	0.24227		1.58984	2.53168	-0.97177
PMOH 682426	Homo sapiens	2004		-0.92809	0.02173	-0.4497		-1.66185	1.27581	-1.38098		-0.37426	-0.48444	0.72459
PMOH 682431	Homo sapiens	2004		-1.04874	0.82295	0.12864		-1.61948	0.97399	1.61829		-0.37167	-0.48585	0.73763
TVP-19259/IQT-7085	Homo sapiens	1998		1.52601	0.29666	-2.00468		-1.13153	-1.56332	1.15068		1.16118	0.50386	2.82322
TVP-19260/MD-203	Homo sapiens	1994		2.72353	0.54922	0.56952		-0.71397	-1.26233	0.14832		0.4248	1.93836	1.70231
BeAn 626990	Homo sapiens	2000		0.58586	0.38504	2.12066		-0.4684	0.2495	0.79963		-0.49348	-0.28446	1.23443
BeH 472433	Homo sapiens	1988		0.54939	-0.30129	1.19189		-0.24876	0.2861	1.40808		-0.7957	-0.08931	-0.03666
BeH 498913	Homo sapiens	1990		0.88393	-1.54079	-0.75755		-0.484	0.23825	0.83709		-0.71267	-0.13452	0.38164
BeH 543100	Homo sapiens	1996		-0.416	-0.28916	0.55361		-0.31397	0.36081	0.42893		-0.42482	-0.42493	0.7327
BeH 389865	Homo sapiens	1980		-0.60312	-0.25256	0.35512		2.46605	-1.11321	0.79724		-0.62656	-0.45015	-1.39413
BeH 472435	Homo sapiens	1988		-0.69091	-0.02466	-0.19812		0.84294	0.9702	-0.25302		-0.58993	-0.47009	-1.20959
